# Supplementary material for: Obesity impacts the regulation of miR-10b and its targets in primary breast tumors
Source: BMC Cancer. 2019 Jan 18;19:86. doi: 10.1186/s12885-019-5300-6 (PMC6339293; doi:10.1186/s12885-019-5300-6)
Supplement: Supplementary file 2 — Table S1. miRbase miRNAs identified in RNA-seq. The first worksheet lists all miRbase entries identified in 24 samples (normal + tumor) from 12 subjects, with individual values. The second worksheet is an abbreviated list including only the robustly expressed miRNAs (normalized range > 10 reads/sample) with group statistics. (XLSX 577 kb) [file 12885_2019_5300_MOESM2_ESM.xlsx]

## Sheet: normal vs. tumor miRbase
Feature ID	Small RNA - Name	Small RNA - Resource	Experiment - Range (original values)	Experiment - IQR (original values)	Experiment - Difference (original values)	Experiment - Fold Change (original values)	Experiment - Range (normalized values)	Experiment - IQR (normalized values)	Experiment - Difference (normalized values)	Experiment - Fold Change (normalized values)	t-test: normal vs tumor normalized values - Difference	t-test: normal vs tumor normalized values - Fold change	t-test: normal vs tumor normalized values - Test statistic	t-test: normal vs tumor normalized values - P-value	t-test: normal vs tumor normalized values - Bonferroni	normal - 3A grouped - Expression values	normal - 3A grouped - Normalized expression values	normal - 3A grouped - Exact mature 5'	normal - 3A grouped - Mature 5'	normal - 3A grouped - Unique exact mature 5'	normal - 3A grouped - Unique mature 5'	normal - 3A grouped - Exact mature 3'	normal - 3A grouped - Mature 3'	normal - 3A grouped - Unique exact mature 3'	normal - 3A grouped - Unique mature 3'	normal - 3A grouped - Exact other	normal - 3A grouped - Other	normal - 3A grouped - Total	normal - 69A grouped - Expression values	normal - 69A grouped - Normalized expression values	normal - 69A grouped - Exact mature 5'	normal - 69A grouped - Mature 5'	normal - 69A grouped - Unique exact mature 5'	normal - 69A grouped - Unique mature 5'	normal - 69A grouped - Exact mature 3'	normal - 69A grouped - Mature 3'	normal - 69A grouped - Unique exact mature 3'	normal - 69A grouped - Unique mature 3'	normal - 69A grouped - Exact other	normal - 69A grouped - Other	normal - 69A grouped - Total	normal - 74A grouped - Expression values	normal - 74A grouped - Normalized expression values	normal - 74A grouped - Exact mature 5'	normal - 74A grouped - Mature 5'	normal - 74A grouped - Unique exact mature 5'	normal - 74A grouped - Unique mature 5'	normal - 74A grouped - Exact mature 3'	normal - 74A grouped - Mature 3'
mir-451a (Homo sapiens)	mir-451a	Homo sapiens	443	24	-65.6667	-47.3529	462	33.4	-74.975	-60.98	-74.975	-1.79769e+308	-2.07829	0.0618806	1	17	19.3	0	17	0	17	0	0	0	0	6	13	30	60	58.5	0	60	0	60	0	0	0	0	8	21	81	443	462	13	443	13	443	0	0
mir-21 (Homo sapiens)	mir-21	Homo sapiens	274	100	85.25	4.39867	278.1	76	70.4167	3.27701	70.4167	1.50626	3.06332	0.0107878	1	4	4.5	0	4	0	4	0	0	0	0	3	36	40	24	23.4	7	24	7	24	0	0	0	0	21	105	129	32	33.4	3	32	3	32	0	0
mir-99a (Homo sapiens)	mir-99a	Homo sapiens	74	22	-22.9167	-2.53631	74	27.5	-31.9083	-3.45764	-31.9083	-5.90511	-5.22567	0.000283016	1	15	17.1	1	15	1	15	0	0	0	0	5	12	27	68	66.3	3	68	3	68	0	0	0	0	9	23	91	25	26.1	2	25	2	25	0	0
mir-10a (Homo sapiens)	mir-10a	Homo sapiens	47	5	5.33333	1.83117	46.3	5	2.38333	1.30105	2.38333	-1.79769e+308	0.53827	0.601113	1	5	5.7	0	5	0	5	0	0	0	0	0	1	6	9	8.8	0	9	0	9	0	0	0	0	4	7	16	9	9.4	1	9	1	9	0	0
mir-26a-1 (Homo sapiens)	mir-26a-1	Homo sapiens	31	14	-6.75	-1.49693	34.8	14.4	-11.7833	-1.98399	-11.7833	-2.64059	-5.02846	0.000384885	1	14	15.9	2	14	0	0	0	0	0	0	3	3	17	27	26.3	5	27	0	0	0	0	0	0	8	9	36	25	26.1	3	25	0	0	0	0
mir-26a-2 (Homo sapiens)	mir-26a-2	Homo sapiens	31	11	-6.16667	-1.47742	31.4	14.5	-10.9333	-1.95488	-10.9333	-2.29998	-4.37485	0.00110856	1	12	13.6	2	12	0	0	0	0	0	0	3	8	20	27	26.3	6	27	0	0	0	0	0	0	7	9	36	26	27.1	4	26	0	0	0	0
let-7g (Homo sapiens)	let-7g	Homo sapiens	31	6	-3.41667	-1.39423	32.3	7.4	-6.775	-1.89145	-6.775	-2.21354	-2.7538	0.0187626	1	0	0	0	0	0	0	0	0	0	0	0	3	3	17	16.6	2	17	2	17	0	0	0	0	2	11	28	31	32.3	3	31	3	31	0	0
mir-10b (Homo sapiens)	mir-10b	Homo sapiens	25	9	-8.16667	-2.84906	24.4	11	-11.2167	-3.91974	-11.2167	-1.79769e+308	-9.76743	9.34801e-07	0.0163048	11	12.5	0	11	0	11	0	0	0	0	1	4	15	25	24.4	1	25	1	25	0	0	0	0	6	15	40	15	15.6	0	15	0	15	0	0
let-7i (Homo sapiens)	let-7i	Homo sapiens	23	5	-4.91667	-1.7375	23.9	7.1	-8.36667	-2.45718	-8.36667	-3.9794	-4.98934	0.000409356	1	9	10.2	0	9	0	9	0	0	0	0	2	5	14	10	9.7	2	10	2	10	0	0	0	0	6	13	23	24	25	2	24	2	23	0	0
mir-1248 (Homo sapiens)	mir-1248	Homo sapiens	18	4	4.25	2.37838	15.4	2.8	2.60833	1.6971	2.60833	-1.18322	1.761	0.105974	1	3	3.4	0	3	0	3	0	0	0	0	20	35	38	4	3.9	0	4	0	4	0	0	0	0	59	95	99	1	1	0	1	0	1	0	0
mir-26b (Homo sapiens)	mir-26b	Homo sapiens	17	4	-1	-1.28571	17.7	2.6	-2.125	-1.69672	-2.125	-1.79769e+308	-1.37971	0.195075	1	2	2.3	0	2	0	2	0	0	0	0	0	5	7	8	7.8	3	8	3	8	0	0	0	0	2	3	11	17	17.7	4	17	4	17	0	0
mir-30a (Homo sapiens)	mir-30a	Homo sapiens	15	5	-1.75	-1.28378	18.5	5	-4.23333	-1.78154	-4.23333	-3.53013	-2.37284	0.0369657	1	6	6.8	0	6	0	6	0	1	0	1	2	8	15	9	8.8	2	9	2	9	0	1	0	0	4	32	42	9	9.4	1	9	1	9	0	1
let-7f-1 (Homo sapiens)	let-7f-1	Homo sapiens	15	3	-1.5	-1.26471	16.1	4.5	-3.48333	-1.68525	-3.48333	-2.94775	-3.42874	0.00563554	1	3	3.4	0	3	0	0	0	0	0	0	3	5	8	6	5.8	2	6	0	0	0	0	0	0	5	5	11	16	16.7	1	16	0	3	0	0
mir-100 (Homo sapiens)	mir-100	Homo sapiens	15	3	-3.58333	-2.43333	14.6	3.9	-4.80833	-3.21923	-4.80833	-1.79769e+308	-4.19828	0.0014899	1	3	3.4	0	3	0	3	0	0	0	0	2	2	5	15	14.6	2	15	2	15	0	0	0	0	4	9	24	8	8.3	0	8	0	8	0	0
mir-20a (Homo sapiens)	mir-20a	Homo sapiens	14	1	-1.25	-4.75	14.6	0.8	-1.4	-6.6	-1.4	NaN	-1.14177	0.277795	1	0	0	0	0	0	0	0	0	0	0	0	1	1	2	1.9	0	2	0	2	0	0	0	0	2	2	4	14	14.6	3	14	3	14	0	0
let-7b (Homo sapiens)	let-7b	Homo sapiens	13	4	-1.16667	-1.19444	13.6	5	-3.53333	-1.68167	-3.53333	-3.07709	-2.34811	0.0386159	1	1	1.1	0	1	0	1	0	0	0	0	0	0	1	9	8.8	2	9	2	9	0	0	0	0	2	3	12	14	14.6	2	14	2	14	0	1
let-7a-3 (Homo sapiens)	let-7a-3	Homo sapiens	12	6	-2.66667	-1.74419	12.5	5.5	-4.40833	-2.47765	-4.40833	-1.79769e+308	-4.90897	0.00046494	1	2	2.3	0	2	0	0	0	0	0	0	4	6	8	9	8.8	0	9	0	3	0	0	0	0	4	13	22	12	12.5	0	12	0	3	0	0
let-7f-2 (Homo sapiens)	let-7f-2	Homo sapiens	12	3	-1.25	-1.29412	13	3.3	-2.63333	-1.69912	-2.63333	-2.0363	-3.54672	0.00457838	1	4	4.5	0	4	0	0	0	0	0	0	1	2	6	6	5.8	2	6	0	1	0	0	0	0	0	2	8	13	13.6	2	13	0	0	0	0
mir-486-1 (Homo sapiens)	mir-486-1	Homo sapiens	12	0	-1.41667	-1.79769e+308	12.5	0	-1.625	-1.79769e+308	-1.625	NaN	-1.58343	0.141631	1	0	0	0	0	0	0	0	0	0	0	0	0	0	0	0	0	0	0	0	0	0	0	0	0	0	0	12	12.5	1	12	0	1	0	0
mir-30d (Homo sapiens)	mir-30d	Homo sapiens	11	5	-0.333333	-1.06061	11.2	5.8	-1.80833	-1.36842	-1.80833	-1.66175	-3.11486	0.00983982	1	2	2.3	0	2	0	2	0	0	0	0	2	20	22	11	10.7	1	11	1	11	0	0	0	0	2	33	44	9	9.4	1	9	1	8	0	0
mir-486-2 (Homo sapiens)	mir-486-2	Homo sapiens	11	0	-1.33333	-1.79769e+308	11.5	0	-1.51667	-1.79769e+308	-1.51667	NaN	-1.53244	0.153655	1	0	0	0	0	0	0	0	0	0	0	0	2	2	0	0	0	0	0	0	0	0	0	0	0	0	0	11	11.5	2	11	0	0	0	0
mir-30e (Homo sapiens)	mir-30e	Homo sapiens	9	1	-2.08333	-3.27273	10.3	1.5	-2.86667	-4.37255	-2.86667	-1.79769e+308	-2.89547	0.0145626	1	2	2.3	0	2	0	2	0	0	0	0	1	5	7	2	1.9	0	2	0	2	0	0	0	0	1	10	12	9	9.4	0	9	0	9	1	1
mir-199a-2 (Homo sapiens)	mir-199a-2	Homo sapiens	9	3	1.91667	2.21053	7.1	3.1	1.31667	1.68398	1.31667	-1.79769e+308	2.09063	0.0605748	1	0	0	0	0	0	0	0	3	0	1	1	11	14	2	1.9	1	2	0	0	1	7	0	3	4	42	51	1	1	0	1	0	0	0	6
let-7a-1 (Homo sapiens)	let-7a-1	Homo sapiens	8	3	-1.33333	-1.59259	8.3	4	-2.25	-2.13445	-2.25	-1.79769e+308	-3.62015	0.00402538	1	1	1.1	0	1	0	0	0	0	0	0	2	3	4	7	6.8	0	7	0	0	0	0	0	0	2	6	13	8	8.3	0	8	0	0	0	0
mir-125b-2 (Homo sapiens)	mir-125b-2	Homo sapiens	8	3	-1.41667	-1.68	9.7	3.5	-2.28333	-2.18615	-2.28333	-1.79769e+308	-2.65818	0.022259	1	3	3.4	0	3	0	0	0	0	0	0	0	0	3	2	1.9	0	2	0	0	0	1	0	1	2	2	5	4	4.2	0	4	0	0	0	0
mir-199a-1 (Homo sapiens)	mir-199a-1	Homo sapiens	8	2	1.5	2.05882	6.8	1.9	0.925	1.5468	0.925	-1.79769e+308	1.29581	0.22157	1	0	0	0	0	0	0	0	0	0	0	1	2	2	2	1.9	1	2	0	0	1	4	0	0	2	9	15	1	1	0	1	0	0	0	4
mir-205 (Homo sapiens)	mir-205	Homo sapiens	7	4	-0.0833333	-1.04167	9.7	3.9	-0.608333	-1.32589	-0.608333	NaN	-0.682829	0.50884	1	1	1.1	1	1	1	1	0	0	0	0	0	0	1	4	3.9	0	4	0	4	0	0	0	0	1	1	5	0	0	0	0	0	0	0	0
mir-191 (Homo sapiens)	mir-191	Homo sapiens	7	3	1.25	1.78947	7.4	3.3	0.666667	1.34632	0.666667	-1.79769e+308	0.536758	0.602122	1	0	0	0	0	0	0	0	0	0	0	0	0	0	1	1	0	1	0	1	0	0	0	0	1	1	2	7	7.3	0	7	0	7	0	0
mir-93 (Homo sapiens)	mir-93	Homo sapiens	7	1	-0.166667	-1.22222	7.3	1.2	-0.341667	-1.44565	-0.341667	NaN	-0.897046	0.388905	1	0	0	0	0	0	0	0	0	0	0	0	2	2	0	0	0	0	0	0	0	0	0	0	1	1	1	7	7.3	1	7	1	7	0	0
let-7a-2 (Homo sapiens)	let-7a-2	Homo sapiens	6	3	-0.416667	-1.125	6.7	2.5	-1.46667	-1.493	-1.46667	-1.89574	-3.25217	0.00770546	1	1	1.1	0	1	0	0	0	0	0	0	2	5	6	6	5.8	0	6	0	0	0	0	0	0	2	5	11	7	7.3	1	7	0	0	0	0
let-7c (Homo sapiens)	let-7c	Homo sapiens	6	3	-1.83333	-3.44444	8.3	3.1	-2.50833	-4.71605	-2.50833	NaN	-3.39279	0.00600521	1	1	1.1	1	1	1	1	0	0	0	0	1	1	2	4	3.9	2	4	2	4	0	0	0	0	1	10	14	5	5.2	0	5	0	3	0	0
mir-125a (Homo sapiens)	mir-125a	Homo sapiens	6	2	0.583333	1.33333	8.3	1.5	-0.116667	-1.05512	-0.116667	NaN	-0.142261	0.889446	1	0	0	0	0	0	0	0	0	0	0	0	3	3	1	1	0	1	0	1	0	0	0	0	2	5	6	2	2.1	0	2	0	2	0	0
mir-146b (Homo sapiens)	mir-146b	Homo sapiens	6	2	1.33333	1.84211	6.1	2.7	0.758333	1.40807	0.758333	-1.79769e+308	0.988605	0.344104	1	0	0	0	0	0	0	0	0	0	0	0	13	13	1	1	0	1	0	1	0	0	0	0	1	54	55	1	1	0	1	0	1	0	0
mir-16-2 (Homo sapiens)	mir-16-2	Homo sapiens	6	1	-0.166667	-1.25	6.3	1.2	-0.35	-1.6	-0.35	NaN	-0.571836	0.578931	1	1	1.1	0	1	0	0	0	0	0	0	0	0	1	0	0	0	0	0	0	0	0	0	0	0	0	0	6	6.3	1	6	0	0	0	2
mir-144 (Homo sapiens)	mir-144	Homo sapiens	6	0	-0.75	-1.79769e+308	6.3	0	-0.866667	-1.79769e+308	-0.866667	NaN	-1.55721	0.147706	1	0	0	0	0	0	0	0	0	0	0	1	6	6	0	0	0	0	0	0	0	2	0	2	1	6	8	6	6.3	2	6	2	6	2	28
mir-126 (Homo sapiens)	mir-126	Homo sapiens	5	2	-1.41667	-5.25	5.2	1.9	-1.8	-8.71429	-1.8	NaN	-4.11964	0.00170174	1	1	1.1	0	1	0	1	7	44	7	44	13	13	58	3	2.9	0	3	0	3	4	42	4	42	22	26	71	5	5.2	3	5	3	5	7	69
let-7d (Homo sapiens)	let-7d	Homo sapiens	5	1	-0.666667	-2.33333	5.2	1.4	-0.883333	-2.92727	-0.883333	NaN	-1.6991	0.117369	1	0	0	0	0	0	0	0	0	0	0	0	0	0	1	1	0	1	0	0	0	0	0	0	0	1	2	5	5.2	0	5	0	5	0	0
mir-181a-1 (Homo sapiens)	mir-181a-1	Homo sapiens	5	2	0.916667	1.84615	5.9	2.8	0.608333	1.47403	0.608333	NaN	0.953329	0.360903	1	0	0	0	0	0	0	0	0	0	0	1	4	4	1	1	0	1	0	0	0	0	0	0	1	5	6	2	2.1	1	2	0	0	0	0
mir-16-1 (Homo sapiens)	mir-16-1	Homo sapiens	5	1	-0.416667	-2.25	5.2	1	-0.533333	-2.68421	-0.533333	NaN	-1.14365	0.277046	1	1	1.1	0	1	0	0	0	0	0	0	0	2	3	0	0	0	0	0	0	0	0	0	0	0	2	2	5	5.2	0	5	0	0	0	0
mir-181a-2 (Homo sapiens)	mir-181a-2	Homo sapiens	5	2	1.41667	3.125	5.1	2.3	1.15833	2.47872	1.15833	NaN	1.87256	0.0879338	1	1	1.1	0	1	0	0	0	0	0	0	0	19	20	1	1	0	1	0	0	0	0	0	0	0	16	17	0	0	0	0	0	0	0	0
mir-199b (Homo sapiens)	mir-199b	Homo sapiens	4	2	-1.08333	-1.86667	5.9	2.4	-1.76667	-2.54745	-1.76667	-1.79769e+308	-2.44945	0.0322773	1	0	0	0	0	0	0	1	1	0	0	1	4	5	3	2.9	0	3	0	3	1	3	0	0	0	9	15	1	1	0	1	0	1	1	4
mir-145 (Homo sapiens)	mir-145	Homo sapiens	4	2	-1.16667	-2.55556	3.9	2.6	-1.55833	-3.52703	-1.55833	-1.79769e+308	-3.33682	0.00663062	1	0	0	0	0	0	0	0	0	0	0	2	345	345	2	1.9	1	2	1	2	0	3	0	3	7	850	855	3	3.1	0	3	0	3	0	1
mir-30c-1 (Homo sapiens)	mir-30c-1	Homo sapiens	4	2	-0.833333	-2.25	4.9	1.7	-1.19167	-2.83333	-1.19167	NaN	-2.86172	0.015469	1	0	0	0	0	0	0	0	0	0	0	0	1	1	3	2.9	1	3	0	0	0	0	0	0	1	11	14	4	4.2	1	4	0	0	0	0
mir-125b-1 (Homo sapiens)	mir-125b-1	Homo sapiens	4	2	-0.916667	-2.57143	5.1	2	-1.2	-3.4	-1.2	NaN	-2.19756	0.0503	1	0	0	0	0	0	0	0	0	0	0	0	1	1	2	1.9	1	2	0	0	0	0	0	0	1	1	3	2	2.1	1	2	0	0	0	0
mir-30c-2 (Homo sapiens)	mir-30c-2	Homo sapiens	4	1	-0.75	-2.5	6.6	1.4	-1.125	-3.54717	-1.125	NaN	-2.91488	0.0140658	1	0	0	0	0	0	0	0	0	0	0	2	5	5	2	1.9	0	2	0	0	0	0	0	0	0	4	6	1	1	0	1	0	0	0	0
mir-224 (Homo sapiens)	mir-224	Homo sapiens	4	1	-0.833333	-6	3.9	1.2	-0.991667	-8.93333	-0.991667	NaN	-2.81777	0.0167344	1	1	1.1	0	1	0	1	0	0	0	0	2	574	575	0	0	0	0	0	0	0	0	0	0	4	846	846	0	0	0	0	0	0	0	0
mir-142 (Homo sapiens)	mir-142	Homo sapiens	4	1	0.0833333	1.11111	4.7	1.1	-0.0666667	-1.07921	-0.0666667	NaN	-0.0981439	0.923584	1	0	0	0	0	0	0	0	0	0	0	0	0	0	1	1	0	1	0	1	0	0	0	0	2	2	3	4	4.2	0	4	0	4	0	4
mir-185 (Homo sapiens)	mir-185	Homo sapiens	4	0	-0.5	-7	4.2	0	-0.625	-11.7143	-0.625	NaN	-1.65336	0.126483	1	0	0	0	0	0	0	0	0	0	0	1	1	1	0	0	0	0	0	0	0	0	0	0	0	0	0	4	4.2	1	4	1	4	0	0
mir-3182 (Homo sapiens)	mir-3182	Homo sapiens	4	0	-0.166667	-2	4.5	0	-0.241667	-2.8125	-0.241667	NaN	-0.607205	0.556041	1	4	4.5	0	4	0	4	0	0	0	0	0	0	4	0	0	0	0	0	0	0	0	0	0	0	0	0	0	0	0	0	0	0	0	0
mir-183 (Homo sapiens)	mir-183	Homo sapiens	4	1	1.33333	17	3.9	1	1.15	10.8571	1.15	NaN	3.23995	0.00787462	1	0	0	0	0	0	0	0	0	0	0	1	1	1	0	0	0	0	0	0	0	0	0	0	0	2	2	0	0	0	0	0	0	0	0
mir-196a-2 (Homo sapiens)	mir-196a-2	Homo sapiens	4	0	0.75	10	3.9	0	0.658333	7.07692	0.658333	NaN	1.49522	0.162983	1	0	0	0	0	0	0	0	0	0	0	0	0	0	0	0	0	0	0	0	0	0	0	0	0	0	0	0	0	0	0	0	0	0	0
mir-196a-1 (Homo sapiens)	mir-196a-1	Homo sapiens	4	0	0.416667	1.79769e+308	3.5	0	0.375	1.79769e+308	0.375	NaN	1.26705	0.231308	1	0	0	0	0	0	0	0	0	0	0	0	0	0	0	0	0	0	0	0	0	0	0	0	0	0	0	0	0	0	0	0	0	0	0
mir-186 (Homo sapiens)	mir-186	Homo sapiens	3	1	-0.583333	-2.16667	3.3	1.5	-0.975	-3.54348	-0.975	NaN	-2.6	0.024694	1	0	0	0	0	0	0	0	0	0	0	0	0	0	1	1	0	1	0	1	0	0	0	0	1	2	3	3	3.1	0	3	0	3	0	0
mir-99b (Homo sapiens)	mir-99b	Homo sapiens	3	2	0.166667	1.18182	3.4	1.9	0.00833333	1.008	0.00833333	NaN	0.0181296	0.98586	1	0	0	0	0	0	0	0	0	0	0	0	0	0	2	1.9	1	2	1	2	0	0	0	0	2	4	6	2	2.1	0	2	0	2	0	0
mir-30b (Homo sapiens)	mir-30b	Homo sapiens	3	2	-0.0833333	-1.11111	3.3	1.6	-0.316667	-1.49351	-0.316667	NaN	-0.942005	0.366418	1	0	0	0	0	0	0	0	0	0	0	0	0	0	2	1.9	0	2	0	2	0	0	0	0	0	0	2	1	1	0	1	0	1	0	0
mir-17 (Homo sapiens)	mir-17	Homo sapiens	3	1	-0.75	-10	3.1	1	-0.866667	-12.5556	-0.866667	NaN	-2.83377	0.0162622	1	1	1.1	0	1	0	1	0	0	0	0	0	0	1	0	0	0	0	0	0	0	0	0	0	1	8	8	3	3.1	0	3	0	3	0	0
mir-378i (Homo sapiens)	mir-378i	Homo sapiens	3	1	-0.666667	-1.79769e+308	3.8	1	-0.758333	-1.79769e+308	-0.758333	NaN	-2.39905	0.0352921	1	1	1.1	0	1	0	1	0	0	0	0	0	1	2	1	1	0	1	0	1	0	0	0	0	0	1	2	1	1	0	1	0	1	0	0
let-7e (Homo sapiens)	let-7e	Homo sapiens	3	1	0.25	1.6	2.2	1.2	0.0333333	1.06349	0.0333333	NaN	0.103217	0.919648	1	0	0	0	0	0	0	0	0	0	0	0	0	0	0	0	0	0	0	0	0	0	0	0	0	0	0	2	2.1	0	2	0	1	0	0
mir-98 (Homo sapiens)	mir-98	Homo sapiens	3	1	0.5	2.5	2	1.2	0.325	1.8125	0.325	NaN	1.35423	0.202829	1	0	0	0	0	0	0	0	0	0	0	0	0	0	0	0	0	0	0	0	0	0	0	0	0	1	1	1	1	0	1	0	1	0	0
mir-146a (Homo sapiens)	mir-146a	Homo sapiens	3	1	0.75	3.25	2.5	1.2	0.591667	2.54348	0.591667	NaN	1.63674	0.129947	1	1	1.1	0	1	0	1	0	0	0	0	0	0	1	1	1	0	1	0	1	0	0	0	0	0	1	2	0	0	0	0	0	0	0	0
mir-32 (Homo sapiens)	mir-32	Homo sapiens	3	0	-0.333333	-1.79769e+308	3.1	0	-0.35	-1.79769e+308	-0.35	NaN	-1.31507	0.215241	1	0	0	0	0	0	0	0	0	0	0	0	0	0	0	0	0	0	0	0	0	0	0	0	0	0	0	3	3.1	0	3	0	3	0	0
mir-182 (Homo sapiens)	mir-182	Homo sapiens	3	1	0.583333	2.75	3.4	1	0.508333	2.4878	0.508333	NaN	1.15816	0.271325	1	0	0	0	0	0	0	0	0	0	0	0	9	9	1	1	0	1	0	1	0	0	0	0	2	51	52	2	2.1	0	2	0	2	0	0
mir-192 (Homo sapiens)	mir-192	Homo sapiens	3	0	0.166667	2	3.4	0	0.191667	2.09524	0.191667	NaN	0.581732	0.572476	1	0	0	0	0	0	0	0	0	0	0	0	0	0	0	0	0	0	0	0	0	0	0	0	0	0	0	1	1	0	1	0	1	0	0
mir-181b-1 (Homo sapiens)	mir-181b-1	Homo sapiens	3	1	0.333333	3	3.5	0.8	0.366667	3.2	0.366667	NaN	1.07048	0.307329	1	0	0	0	0	0	0	0	0	0	0	1	5	5	1	1	0	1	0	0	0	0	0	0	1	8	9	1	1	0	1	0	0	0	0
mir-150 (Homo sapiens)	mir-150	Homo sapiens	3	0	0.333333	5	2.4	0	0.241667	3.9	0.241667	NaN	0.963219	0.356135	1	0	0	0	0	0	0	0	0	0	0	0	0	0	0	0	0	0	0	0	0	0	0	0	1	1	1	0	0	0	0	0	0	0	0
mir-449c (Homo sapiens)	mir-449c	Homo sapiens	3	0	0.25	1.79769e+308	2.9	0	0.241667	1.79769e+308	0.241667	NaN	1	0.338801	1	0	0	0	0	0	0	0	0	0	0	0	0	0	0	0	0	0	0	0	0	0	0	0	0	0	0	0	0	0	0	0	0	0	0
mir-139 (Homo sapiens)	mir-139	Homo sapiens	2	2	-0.833333	-3.5	3.3	1.5	-1.175	-5.54839	-1.175	NaN	-3.32517	0.00676901	1	1	1.1	0	1	0	1	0	0	0	0	0	0	1	1	1	0	1	0	1	0	0	0	0	0	2	3	0	0	0	0	0	0	0	0
mir-378d-2 (Homo sapiens)	mir-378d-2	Homo sapiens	2	1	-0.666667	-3.66667	1.9	1.3	-0.841667	-5.3913	-0.841667	NaN	-4.9677	0.000423597	1	1	1.1	0	1	0	1	0	0	0	0	0	0	1	2	1.9	0	2	0	2	0	0	0	0	0	0	2	1	1	0	1	0	1	0	0
mir-195 (Homo sapiens)	mir-195	Homo sapiens	2	1	-0.666667	-9	3	1	-0.883333	-14.25	-0.883333	NaN	-2.97252	0.0126881	1	2	2.3	2	2	2	2	0	0	0	0	0	4	6	1	1	0	1	0	1	0	0	0	0	1	8	9	1	1	1	1	1	1	0	0
mir-423 (Homo sapiens)	mir-423	Homo sapiens	2	1	-0.333333	-2.33333	3	1.1	-0.516667	-3.13793	-0.516667	NaN	-1.49543	0.162929	1	2	2.3	0	2	0	2	0	1	0	1	0	0	3	0	0	0	0	0	0	0	2	0	2	3	6	8	0	0	0	0	0	0	1	2
mir-335 (Homo sapiens)	mir-335	Homo sapiens	2	0	-0.5	-1.79769e+308	3.1	0	-0.666667	-1.79769e+308	-0.666667	NaN	-2.36075	0.0377637	1	0	0	0	0	0	0	0	1	0	1	0	0	1	1	1	0	1	0	1	0	1	0	1	1	1	3	1	1	0	1	0	1	0	0
mir-340 (Homo sapiens)	mir-340	Homo sapiens	2	1	0	-1	1.6	1	-0.191667	-1.44231	-0.191667	NaN	-0.696737	0.500426	1	0	0	0	0	0	0	0	0	0	0	0	0	0	0	0	0	0	0	0	0	0	0	0	1	1	1	0	0	0	0	0	0	0	0
mir-218-1 (Homo sapiens)	mir-218-1	Homo sapiens	2	0	-0.416667	-1.79769e+308	2.3	0	-0.483333	-1.79769e+308	-0.483333	NaN	-1.88738	0.0857619	1	0	0	0	0	0	0	0	0	0	0	0	0	0	2	1.9	0	2	0	0	0	0	0	0	0	6	8	0	0	0	0	0	0	0	0
mir-22 (Homo sapiens)	mir-22	Homo sapiens	2	0	-0.416667	-1.79769e+308	2.1	0	-0.45	-1.79769e+308	-0.45	NaN	-2.17124	0.0526631	1	0	0	0	0	0	0	0	7	0	7	1	5	12	1	1	0	1	0	1	6	33	6	33	9	15	49	2	2.1	0	2	0	2	2	27
mir-3916 (Homo sapiens)	mir-3916	Homo sapiens	2	0	-0.0833333	-1.5	3.3	0	-0.233333	-2.4	-0.233333	NaN	-0.704335	0.495865	1	0	0	0	0	0	0	0	0	0	0	0	1	1	0	0	0	0	0	0	0	0	0	0	0	0	0	0	0	0	0	0	0	0	0
mir-497 (Homo sapiens)	mir-497	Homo sapiens	2	1	-0.0833333	-1.33333	1.6	0.7	-0.2	-2.04348	-0.2	NaN	-1.09296	0.297768	1	0	0	0	0	0	0	0	0	0	0	0	1	1	0	0	0	0	0	0	0	0	0	0	0	0	0	1	1	0	1	0	1	0	0
mir-140 (Homo sapiens)	mir-140	Homo sapiens	2	1	-0.0833333	-1.33333	2.1	0.7	-0.141667	-1.65385	-0.141667	NaN	-0.600393	0.56041	1	0	0	0	0	0	0	0	0	0	0	0	1	1	1	1	0	1	0	1	0	3	0	3	1	10	14	2	2.1	0	2	0	2	0	1
mir-3613 (Homo sapiens)	mir-3613	Homo sapiens	2	0	-0.333333	-1.79769e+308	2.1	0	-0.35	-1.79769e+308	-0.35	NaN	-1.77195	0.104064	1	0	0	0	0	0	0	0	0	0	0	0	0	0	0	0	0	0	0	0	0	0	0	0	0	0	0	2	2.1	0	2	0	2	0	0
mir-181b-2 (Homo sapiens)	mir-181b-2	Homo sapiens	2	1	0.0833333	1.33333	2	0.8	0.025	1.08824	0.025	NaN	0.123575	0.903881	1	0	0	0	0	0	0	0	0	0	0	0	1	1	0	0	0	0	0	0	0	0	0	0	0	5	5	0	0	0	0	0	0	0	0
mir-361 (Homo sapiens)	mir-361	Homo sapiens	2	0	0	-1	1.9	0	-0.025	-1.09677	-0.025	NaN	-0.095412	0.925704	1	0	0	0	0	0	0	0	0	0	0	0	0	0	0	0	0	0	0	0	0	0	0	0	0	0	0	0	0	0	0	0	0	0	0
mir-96 (Homo sapiens)	mir-96	Homo sapiens	2	1	0.25	2	2.1	0.9	0.216667	1.83871	0.216667	NaN	0.715134	0.489427	1	0	0	0	0	0	0	0	0	0	0	0	0	0	1	1	0	1	0	1	0	0	0	0	1	1	2	2	2.1	0	2	0	2	0	0
mir-106b (Homo sapiens)	mir-106b	Homo sapiens	2	0	0.0833333	1.5	2.1	0	0.0333333	1.19048	0.0333333	NaN	0.136026	0.894259	1	0	0	0	0	0	0	0	0	0	0	0	0	0	0	0	0	0	0	0	0	0	0	0	0	0	0	2	2.1	0	2	0	2	0	0
mir-194-2 (Homo sapiens)	mir-194-2	Homo sapiens	2	0	0	-1	2.3	0	0.0166667	1.09524	0.0166667	NaN	0.0614928	0.95207	1	0	0	0	0	0	0	0	0	0	0	0	0	0	0	0	0	0	0	0	0	0	0	0	0	0	0	2	2.1	0	2	0	1	0	0
mir-20b (Homo sapiens)	mir-20b	Homo sapiens	2	0	-0.0833333	-2	2.1	0	-0.0916667	-2.1	-0.0916667	NaN	-1	0.338801	1	0	0	0	0	0	0	0	0	0	0	0	0	0	0	0	0	0	0	0	0	0	0	0	0	0	0	2	2.1	0	2	0	2	0	0
mir-7-2 (Homo sapiens)	mir-7-2	Homo sapiens	2	0	0.333333	5	1.7	0	0.283333	4.4	0.283333	NaN	1.40387	0.187954	1	0	0	0	0	0	0	0	0	0	0	0	0	0	0	0	0	0	0	0	0	0	0	0	0	0	0	1	1	0	1	0	0	0	0
mir-34c (Homo sapiens)	mir-34c	Homo sapiens	2	0	0.166667	1.79769e+308	2.4	0	0.2	1.79769e+308	0.2	NaN	1	0.338801	1	0	0	0	0	0	0	0	0	0	0	0	0	0	0	0	0	0	0	0	0	0	0	0	1	1	1	0	0	0	0	0	0	0	0
mir-7-3 (Homo sapiens)	mir-7-3	Homo sapiens	2	0	0.25	1.79769e+308	1.7	0	0.225	1.79769e+308	0.225	NaN	1.42681	0.181396	1	0	0	0	0	0	0	0	0	0	0	0	4	4	0	0	0	0	0	0	0	0	0	0	0	2	2	0	0	0	0	0	0	0	0
mir-143 (Homo sapiens)	mir-143	Homo sapiens	1	1	-0.25	-2	1.6	1.2	-0.45	-2.92857	-0.45	NaN	-2.0916	0.0604729	1	0	0	0	0	0	0	24	68	24	68	8	415	483	0	0	0	0	0	0	37	137	37	137	31	1083	1220	1	1	0	1	0	1	44	119
mir-218-2 (Homo sapiens)	mir-218-2	Homo sapiens	1	1	-0.416667	-6	1.6	1	-0.525	-8	-0.525	NaN	-2.38381	0.0362561	1	1	1.1	1	1	0	0	0	0	0	0	0	25	26	1	1	1	1	0	0	0	0	0	0	0	112	113	0	0	0	0	0	0	0	0
mir-452 (Homo sapiens)	mir-452	Homo sapiens	1	1	-0.416667	-6	1.6	1	-0.525	-8.875	-0.525	NaN	-2.87473	0.0151132	1	1	1.1	0	1	0	1	0	0	0	0	0	1	2	1	1	0	1	0	1	0	0	0	0	1	2	3	0	0	0	0	0	0	0	0
mir-28 (Homo sapiens)	mir-28	Homo sapiens	1	0	-0.25	-4	1.2	0	-0.291667	-5.375	-0.291667	NaN	-2.0511	0.0648531	1	1	1.1	0	1	0	1	0	0	0	0	0	0	1	1	1	0	1	0	1	0	0	0	0	0	0	1	0	0	0	0	0	0	0	0
mir-708 (Homo sapiens)	mir-708	Homo sapiens	1	0	-0.333333	-1.79769e+308	1.1	0	-0.35	-1.79769e+308	-0.35	NaN	-2.34123	0.0390874	1	1	1.1	0	1	0	1	0	0	0	0	1	1	2	0	0	0	0	0	0	0	0	0	0	0	1	1	1	1	0	1	0	1	0	0
mir-532 (Homo sapiens)	mir-532	Homo sapiens	1	1	0.0833333	1.33333	1.5	0.8	-0.025	-1.08333	-0.025	NaN	-0.09862	0.923214	1	0	0	0	0	0	0	0	0	0	0	0	0	0	0	0	0	0	0	0	0	0	0	0	0	0	0	0	0	0	0	0	0	0	0
mir-744 (Homo sapiens)	mir-744	Homo sapiens	1	1	0	-1	1.1	0.7	-0.05	-1.23077	-0.05	NaN	-0.239983	0.814757	1	1	1.1	0	1	0	1	0	0	0	0	0	0	1	0	0	0	0	0	0	0	0	0	0	0	0	0	0	0	0	0	0	0	0	0
mir-148a (Homo sapiens)	mir-148a	Homo sapiens	1	0	-0.166667	-1.79769e+308	1.6	0	-0.25	-1.79769e+308	-0.25	NaN	-1.4793	0.167119	1	0	0	0	0	0	0	2	7	2	7	1	1	8	0	0	0	0	0	0	6	19	6	19	4	7	26	0	0	0	0	0	0	7	33
mir-425 (Homo sapiens)	mir-425	Homo sapiens	1	0	0	-1	1.6	0	-0.0333333	-1.18182	-0.0333333	NaN	-0.156521	0.878458	1	0	0	0	0	0	0	0	0	0	0	1	3	3	0	0	0	0	0	0	0	0	0	0	0	1	1	1	1	0	1	0	1	0	0
mir-27a (Homo sapiens)	mir-27a	Homo sapiens	1	0	-0.166667	-1.79769e+308	1.4	0	-0.216667	-1.79769e+308	-0.216667	NaN	-1.478	0.16746	1	0	0	0	0	0	0	1	3	1	3	0	0	3	0	0	0	0	0	0	0	6	0	6	1	3	9	0	0	0	0	0	0	0	10
mir-34a (Homo sapiens)	mir-34a	Homo sapiens	1	0	-0.0833333	-2	1.4	0	-0.133333	-2.77778	-0.133333	NaN	-1.14605	0.276094	1	0	0	0	0	0	0	0	0	0	0	0	2	2	0	0	0	0	0	0	0	0	0	0	0	0	0	0	0	0	0	0	0	0	0
mir-196b (Homo sapiens)	mir-196b	Homo sapiens	1	0	-0.166667	-1.79769e+308	1.4	0	-0.2	-1.79769e+308	-0.2	NaN	-1.45912	0.17249	1	0	0	0	0	0	0	0	0	0	0	0	0	0	0	0	0	0	0	0	0	0	0	0	0	0	0	0	0	0	0	0	0	0	0
mir-15a (Homo sapiens)	mir-15a	Homo sapiens	1	0	-0.0833333	-2	1.3	0	-0.133333	-3.28571	-0.133333	NaN	-0.889388	0.392829	1	0	0	0	0	0	0	0	0	0	0	0	0	0	0	0	0	0	0	0	0	0	0	0	0	0	0	1	1	0	1	0	1	0	0
mir-24-2 (Homo sapiens)	mir-24-2	Homo sapiens	1	0	-0.166667	-1.79769e+308	1.1	0	-0.175	-1.79769e+308	-0.175	NaN	-1.48123	0.166614	1	1	1.1	0	1	0	1	0	1	0	0	0	0	2	1	1	0	1	0	1	1	4	0	0	7	8	13	0	0	0	0	0	0	0	1
mir-374b (Homo sapiens)	mir-374b	Homo sapiens	1	0	-0.0833333	-2	1	0	-0.0833333	-2	-0.0833333	NaN	-0.560612	0.586299	1	0	0	0	0	0	0	0	0	0	0	0	0	0	0	0	0	0	0	0	0	0	0	0	0	0	0	1	1	0	1	0	1	0	0
mir-484 (Homo sapiens)	mir-484	Homo sapiens	1	0	-0.0833333	-2	1	0	-0.108333	-2.85714	-0.108333	NaN	-1.27755	0.227713	1	0	0	0	0	0	0	0	0	0	0	0	0	0	0	0	0	0	0	0	0	0	0	0	0	2	2	1	1	1	1	1	1	0	0
mir-411 (Homo sapiens)	mir-411	Homo sapiens	1	0	0	-1	1.6	0	-0.0666667	-2	-0.0666667	NaN	-1	0.338801	1	0	0	0	0	0	0	0	0	0	0	0	0	0	0	0	0	0	0	0	0	0	0	0	0	0	0	0	0	0	0	0	0	0	0
mir-134 (Homo sapiens)	mir-134	Homo sapiens	1	0	0	-1	1.5	0	-0.0416667	-1.5	-0.0416667	NaN	-0.266398	0.79486	1	0	0	0	0	0	0	0	0	0	0	0	0	0	0	0	0	0	0	0	0	0	0	0	0	0	0	0	0	0	0	0	0	0	0
mir-31 (Homo sapiens)	mir-31	Homo sapiens	1	0	-0.0833333	-1.79769e+308	1.5	0	-0.125	-1.79769e+308	-0.125	NaN	-1	0.338801	1	0	0	0	0	0	0	0	0	0	0	0	0	0	0	0	0	0	0	0	0	0	0	0	0	0	0	0	0	0	0	0	0	0	0
mir-193a (Homo sapiens)	mir-193a	Homo sapiens	1	0	-0.0833333	-1.79769e+308	1.4	0	-0.116667	-1.79769e+308	-0.116667	NaN	-1	0.338801	1	0	0	0	0	0	0	0	0	0	0	6	6	6	0	0	0	0	0	0	0	0	0	0	1	1	1	0	0	0	0	0	0	0	0
mir-23b (Homo sapiens)	mir-23b	Homo sapiens	1	0	-0.0833333	-1.79769e+308	1.4	0	-0.116667	-1.79769e+308	-0.116667	NaN	-1	0.338801	1	0	0	0	0	0	0	0	0	0	0	0	0	0	0	0	0	0	0	0	0	0	0	0	1	1	1	0	0	0	0	0	0	0	2
mir-618 (Homo sapiens)	mir-618	Homo sapiens	1	0	-0.0833333	-1.79769e+308	1.4	0	-0.116667	-1.79769e+308	-0.116667	NaN	-1	0.338801	1	0	0	0	0	0	0	0	0	0	0	0	0	0	0	0	0	0	0	0	0	0	0	0	0	0	0	0	0	0	0	0	0	0	0
mir-671 (Homo sapiens)	mir-671	Homo sapiens	1	0	-0.0833333	-1.79769e+308	1.4	0	-0.116667	-1.79769e+308	-0.116667	NaN	-1	0.338801	1	0	0	0	0	0	0	0	0	0	0	0	45	45	0	0	0	0	0	0	0	0	0	0	0	84	84	0	0	0	0	0	0	0	0
mir-190a (Homo sapiens)	mir-190a	Homo sapiens	1	0	-0.0833333	-1.79769e+308	1.3	0	-0.108333	-1.79769e+308	-0.108333	NaN	-1	0.338801	1	0	0	0	0	0	0	0	0	0	0	0	0	0	0	0	0	0	0	0	0	0	0	0	0	1	1	0	0	0	0	0	0	0	0
mir-4536-1 (Homo sapiens)	mir-4536-1	Homo sapiens	1	0	-0.0833333	-1.79769e+308	1.3	0	-0.108333	-1.79769e+308	-0.108333	NaN	-1	0.338801	1	0	0	0	0	0	0	0	0	0	0	0	0	0	0	0	0	0	0	0	0	0	0	0	0	0	0	0	0	0	0	0	0	0	0
mir-4792 (Homo sapiens)	mir-4792	Homo sapiens	1	0	-0.0833333	-1.79769e+308	1.3	0	-0.108333	-1.79769e+308	-0.108333	NaN	-1	0.338801	1	0	0	0	0	0	0	0	0	0	0	0	0	0	0	0	0	0	0	0	0	0	0	0	0	0	0	0	0	0	0	0	0	0	0
mir-181d (Homo sapiens)	mir-181d	Homo sapiens	1	0	-0.0833333	-1.79769e+308	1.2	0	-0.1	-1.79769e+308	-0.1	NaN	-1	0.338801	1	0	0	0	0	0	0	0	0	0	0	0	0	0	0	0	0	0	0	0	0	0	0	0	0	0	0	0	0	0	0	0	0	0	0
mir-374a (Homo sapiens)	mir-374a	Homo sapiens	1	0	0.0833333	2	1.2	0	0.0833333	1.90909	0.0833333	NaN	0.521029	0.612674	1	1	1.1	1	1	1	1	0	0	0	0	0	0	1	0	0	0	0	0	0	0	0	0	0	2	2	2	0	0	0	0	0	0	0	0
mir-7-1 (Homo sapiens)	mir-7-1	Homo sapiens	1	0	0	-1	1.1	0	0	-1	0	NaN	0	1	1	0	0	0	0	0	0	0	0	0	0	0	2	2	0	0	0	0	0	0	0	0	0	0	0	5	5	0	0	0	0	0	0	0	0
mir-136 (Homo sapiens)	mir-136	Homo sapiens	1	0	-0.0833333	-1.79769e+308	1	0	-0.0833333	-1.79769e+308	-0.0833333	NaN	-1	0.338801	1	0	0	0	0	0	0	0	0	0	0	0	0	0	0	0	0	0	0	0	0	0	0	0	0	0	0	1	1	0	1	0	1	0	0
mir-155 (Homo sapiens)	mir-155	Homo sapiens	1	0	0.25	4	1.1	0	0.216667	3.6	0.216667	NaN	1.84689	0.0918161	1	0	0	0	0	0	0	0	0	0	0	0	0	0	0	0	0	0	0	0	0	0	0	0	0	1	1	1	1	0	1	0	1	0	0
mir-204 (Homo sapiens)	mir-204	Homo sapiens	1	0	-0.0833333	-1.79769e+308	1	0	-0.0833333	-1.79769e+308	-0.0833333	NaN	-1	0.338801	1	0	0	0	0	0	0	0	0	0	0	0	0	0	1	1	0	1	0	1	0	0	0	0	0	0	1	0	0	0	0	0	0	0	0
mir-215 (Homo sapiens)	mir-215	Homo sapiens	1	0	-0.0833333	-1.79769e+308	1	0	-0.0833333	-1.79769e+308	-0.0833333	NaN	-1	0.338801	1	0	0	0	0	0	0	0	0	0	0	0	0	0	0	0	0	0	0	0	0	0	0	0	1	1	1	1	1	1	1	1	1	0	0
mir-29b-2 (Homo sapiens)	mir-29b-2	Homo sapiens	1	0	-0.0833333	-1.79769e+308	1	0	-0.0833333	-1.79769e+308	-0.0833333	NaN	-1	0.338801	1	0	0	0	0	0	0	0	0	0	0	0	1	1	0	0	0	0	0	0	0	0	0	0	0	0	0	0	0	0	0	0	0	0	0
mir-3135b (Homo sapiens)	mir-3135b	Homo sapiens	1	0	-0.0833333	-1.79769e+308	1	0	-0.0833333	-1.79769e+308	-0.0833333	NaN	-1	0.338801	1	0	0	0	0	0	0	0	0	0	0	0	0	0	0	0	0	0	0	0	0	0	0	0	0	0	0	0	0	0	0	0	0	0	0
mir-345 (Homo sapiens)	mir-345	Homo sapiens	1	0	-0.0833333	-1.79769e+308	1	0	-0.0833333	-1.79769e+308	-0.0833333	NaN	-1	0.338801	1	0	0	0	0	0	0	0	0	0	0	0	0	0	0	0	0	0	0	0	0	0	0	0	0	0	0	1	1	0	1	0	1	0	0
mir-379 (Homo sapiens)	mir-379	Homo sapiens	1	0	-0.0833333	-1.79769e+308	1	0	-0.0833333	-1.79769e+308	-0.0833333	NaN	-1	0.338801	1	0	0	0	0	0	0	0	0	0	0	0	0	0	0	0	0	0	0	0	0	0	0	0	0	0	0	1	1	0	1	0	1	0	0
mir-424 (Homo sapiens)	mir-424	Homo sapiens	1	0	0	-1	1	0	-0.0166667	-1.25	-0.0166667	NaN	-0.149677	0.883728	1	0	0	0	0	0	0	0	0	0	0	0	0	0	0	0	0	0	0	0	0	0	0	0	0	0	0	0	0	0	0	0	0	0	0
mir-455 (Homo sapiens)	mir-455	Homo sapiens	1	0	0.0833333	2	1	0	0.075	1.9	0.075	NaN	0.520325	0.613148	1	0	0	0	0	0	0	0	0	0	0	0	1	1	1	1	1	1	1	1	0	0	0	0	0	0	1	0	0	0	0	0	0	0	0
mir-548ad (Homo sapiens)	mir-548ad	Homo sapiens	1	0	-0.0833333	-1.79769e+308	1	0	-0.0833333	-1.79769e+308	-0.0833333	NaN	-1	0.338801	1	0	0	0	0	0	0	0	0	0	0	0	0	0	0	0	0	0	0	0	0	0	0	0	0	0	0	1	1	1	1	0	0	0	0
mir-660 (Homo sapiens)	mir-660	Homo sapiens	1	0	0.166667	3	1	0	0.0916667	2.1	0.0916667	NaN	0.681358	0.509735	1	0	0	0	0	0	0	0	0	0	0	0	0	0	0	0	0	0	0	0	0	0	0	0	0	0	0	1	1	0	1	0	1	0	0
mir-1266 (Homo sapiens)	mir-1266	Homo sapiens	1	0	0.0833333	1.79769e+308	1.1	0	0.0916667	1.79769e+308	0.0916667	NaN	1	0.338801	1	0	0	0	0	0	0	0	0	0	0	0	0	0	0	0	0	0	0	0	0	0	0	0	0	0	0	0	0	0	0	0	0	0	0
mir-1296 (Homo sapiens)	mir-1296	Homo sapiens	1	0	0.0833333	1.79769e+308	1	0	0.0833333	1.79769e+308	0.0833333	NaN	1	0.338801	1	0	0	0	0	0	0	0	0	0	0	0	0	0	0	0	0	0	0	0	0	0	0	0	0	0	0	0	0	0	0	0	0	0	0
mir-148b (Homo sapiens)	mir-148b	Homo sapiens	1	0	0.0833333	1.79769e+308	0.8	0	0.0666667	1.79769e+308	0.0666667	NaN	1	0.338801	1	0	0	0	0	0	0	0	0	0	0	0	0	0	0	0	0	0	0	0	0	0	0	0	0	0	0	0	0	0	0	0	0	0	0
mir-149 (Homo sapiens)	mir-149	Homo sapiens	1	0	0.333333	1.79769e+308	1.2	0	0.316667	1.79769e+308	0.316667	NaN	2.28432	0.0432067	1	0	0	0	0	0	0	0	0	0	0	0	0	0	0	0	0	0	0	0	0	0	0	0	0	0	0	0	0	0	0	0	0	0	0
mir-151a (Homo sapiens)	mir-151a	Homo sapiens	1	0	0.0833333	1.79769e+308	0.8	0	0.0666667	1.79769e+308	0.0666667	NaN	1	0.338801	1	0	0	0	0	0	0	0	0	0	0	1	1	1	0	0	0	0	0	0	0	1	0	1	0	2	3	0	0	0	0	0	0	1	2
mir-154 (Homo sapiens)	mir-154	Homo sapiens	1	0	0.0833333	1.79769e+308	0.9	0	0.075	1.79769e+308	0.075	NaN	1	0.338801	1	0	0	0	0	0	0	0	0	0	0	0	0	0	0	0	0	0	0	0	0	0	0	0	0	0	0	0	0	0	0	0	0	0	0
mir-18a (Homo sapiens)	mir-18a	Homo sapiens	1	0	0.0833333	1.79769e+308	1	0	0.0833333	1.79769e+308	0.0833333	NaN	1	0.338801	1	0	0	0	0	0	0	0	0	0	0	0	0	0	0	0	0	0	0	0	0	0	0	0	0	0	0	0	0	0	0	0	0	0	0
mir-190b (Homo sapiens)	mir-190b	Homo sapiens	1	0	0.0833333	1.79769e+308	0.9	0	0.075	1.79769e+308	0.075	NaN	1	0.338801	1	0	0	0	0	0	0	0	0	0	0	0	0	0	0	0	0	0	0	0	0	0	0	0	0	0	0	0	0	0	0	0	0	0	0
mir-200a (Homo sapiens)	mir-200a	Homo sapiens	1	0	0.25	1.79769e+308	1.1	0	0.25	1.79769e+308	0.25	NaN	1.9064	0.0830456	1	0	0	0	0	0	0	0	0	0	0	0	0	0	0	0	0	0	0	0	0	0	0	0	0	3	3	0	0	0	0	0	0	0	0
mir-214 (Homo sapiens)	mir-214	Homo sapiens	1	0	0.25	1.79769e+308	1	0	0.225	1.79769e+308	0.225	NaN	1.88409	0.086239	1	0	0	0	0	0	0	0	0	0	0	0	0	0	0	0	0	0	0	0	0	0	0	0	1	1	1	0	0	0	0	0	0	0	0
mir-339 (Homo sapiens)	mir-339	Homo sapiens	1	0	0.0833333	1.79769e+308	1	0	0.0833333	1.79769e+308	0.0833333	NaN	1	0.338801	1	0	0	0	0	0	0	0	0	0	0	0	0	0	0	0	0	0	0	0	0	0	0	0	0	1	1	0	0	0	0	0	0	0	0
mir-342 (Homo sapiens)	mir-342	Homo sapiens	1	0	0.0833333	1.79769e+308	0.6	0	0.05	1.79769e+308	0.05	NaN	1	0.338801	1	0	0	0	0	0	0	0	0	0	0	0	0	0	0	0	0	0	0	0	0	0	0	0	0	5	5	0	0	0	0	0	0	0	0
mir-362 (Homo sapiens)	mir-362	Homo sapiens	1	0	0.0833333	1.79769e+308	0.7	0	0.0583333	1.79769e+308	0.0583333	NaN	1	0.338801	1	0	0	0	0	0	0	0	0	0	0	0	0	0	0	0	0	0	0	0	0	0	0	0	0	1	1	0	0	0	0	0	0	0	0
mir-365a (Homo sapiens)	mir-365a	Homo sapiens	1	0	0.0833333	1.79769e+308	0.8	0	0.0666667	1.79769e+308	0.0666667	NaN	1	0.338801	1	0	0	0	0	0	0	0	0	0	0	0	0	0	0	0	0	0	0	0	0	1	0	0	0	0	1	0	0	0	0	0	0	0	0
mir-450a-1 (Homo sapiens)	mir-450a-1	Homo sapiens	1	0	0.166667	1.79769e+308	1	0	0.15	1.79769e+308	0.15	NaN	1.47237	0.168946	1	0	0	0	0	0	0	0	0	0	0	0	0	0	0	0	0	0	0	0	0	0	0	0	0	0	0	0	0	0	0	0	0	0	0
mir-493 (Homo sapiens)	mir-493	Homo sapiens	1	0	0.0833333	1.79769e+308	1	0	0.0833333	1.79769e+308	0.0833333	NaN	1	0.338801	1	0	0	0	0	0	0	0	0	0	0	0	0	0	0	0	0	0	0	0	0	0	0	0	0	0	0	0	0	0	0	0	0	0	0
mir-5699 (Homo sapiens)	mir-5699	Homo sapiens	1	0	0.0833333	1.79769e+308	0.8	0	0.0666667	1.79769e+308	0.0666667	NaN	1	0.338801	1	0	0	0	0	0	0	0	0	0	0	0	0	0	0	0	0	0	0	0	0	0	0	0	0	0	0	0	0	0	0	0	0	0	0
mir-574 (Homo sapiens)	mir-574	Homo sapiens	1	0	0.166667	1.79769e+308	0.9	0	0.141667	1.79769e+308	0.141667	NaN	1.48017	0.16689	1	0	0	0	0	0	0	0	0	0	0	0	49	49	0	0	0	0	0	0	0	0	0	0	1	113	113	0	0	0	0	0	0	0	0
mir-769 (Homo sapiens)	mir-769	Homo sapiens	1	0	0.0833333	1.79769e+308	1	0	0.0833333	1.79769e+308	0.0833333	NaN	1	0.338801	1	0	0	0	0	0	0	0	0	0	0	0	0	0	0	0	0	0	0	0	0	0	0	0	0	0	0	0	0	0	0	0	0	0	0
mir-9-1 (Homo sapiens)	mir-9-1	Homo sapiens	1	0	0.0833333	1.79769e+308	1	0	0.0833333	1.79769e+308	0.0833333	NaN	1	0.338801	1	0	0	0	0	0	0	0	0	0	0	0	0	0	0	0	0	0	0	0	0	0	0	0	0	0	0	0	0	0	0	0	0	0	0
mir-1-1 (Homo sapiens)	mir-1-1	Homo sapiens	0	0	0	1	0	0	0	1	0	NaN	NaN	NaN	NaN	0	0	0	0	0	0	0	0	0	0	0	0	0	0	0	0	0	0	0	0	0	0	0	0	0	0	0	0	0	0	0	0	0	1
mir-1-2 (Homo sapiens)	mir-1-2	Homo sapiens	0	0	0	1	0	0	0	1	0	NaN	NaN	NaN	NaN	0	0	0	0	0	0	0	0	0	0	0	0	0	0	0	0	0	0	0	0	0	0	0	0	0	0	0	0	0	0	0	0	0	0
mir-101-1 (Homo sapiens)	mir-101-1	Homo sapiens	0	0	0	1	0	0	0	1	0	NaN	NaN	NaN	NaN	0	0	0	0	0	0	0	1	0	0	0	12	13	0	0	0	0	0	0	0	2	0	0	1	29	31	0	0	0	0	0	0	4	14
mir-101-2 (Homo sapiens)	mir-101-2	Homo sapiens	0	0	0	1	0	0	0	1	0	NaN	NaN	NaN	NaN	0	0	0	0	0	0	0	3	0	1	0	1	4	0	0	0	0	0	0	0	2	0	0	3	5	7	0	0	0	0	0	0	4	18
mir-103a-1 (Homo sapiens)	mir-103a-1	Homo sapiens	0	0	0	1	0	0	0	1	0	NaN	NaN	NaN	NaN	0	0	0	0	0	0	0	0	0	0	0	0	0	0	0	0	0	0	0	0	1	0	1	0	1	2	0	0	0	0	0	0	0	2
mir-103a-2 (Homo sapiens)	mir-103a-2	Homo sapiens	0	0	0	1	0	0	0	1	0	NaN	NaN	NaN	NaN	0	0	0	0	0	0	0	0	0	0	1	54	54	0	0	0	0	0	0	0	1	0	1	0	174	175	0	0	0	0	0	0	1	6
mir-106a (Homo sapiens)	mir-106a	Homo sapiens	0	0	0	1	0	0	0	1	0	NaN	NaN	NaN	NaN	0	0	0	0	0	0	0	0	0	0	0	0	0	0	0	0	0	0	0	0	0	0	0	0	0	0	0	0	0	0	0	0	0	0
mir-107 (Homo sapiens)	mir-107	Homo sapiens	0	0	0	1	0	0	0	1	0	NaN	NaN	NaN	NaN	0	0	0	0	0	0	0	0	0	0	0	0	0	0	0	0	0	0	0	0	1	0	0	0	0	1	0	0	0	0	0	0	0	1
mir-1180 (Homo sapiens)	mir-1180	Homo sapiens	0	0	0	1	0	0	0	1	0	NaN	NaN	NaN	NaN	0	0	0	0	0	0	0	0	0	0	0	0	0	0	0	0	0	0	0	0	0	0	0	0	0	0	0	0	0	0	0	0	0	0
mir-1181 (Homo sapiens)	mir-1181	Homo sapiens	0	0	0	1	0	0	0	1	0	NaN	NaN	NaN	NaN	0	0	0	0	0	0	0	0	0	0	1	1	1	0	0	0	0	0	0	0	0	0	0	0	0	0	0	0	0	0	0	0	0	0
mir-1182 (Homo sapiens)	mir-1182	Homo sapiens	0	0	0	1	0	0	0	1	0	NaN	NaN	NaN	NaN	0	0	0	0	0	0	0	0	0	0	0	0	0	0	0	0	0	0	0	0	0	0	0	0	0	0	0	0	0	0	0	0	0	0
mir-1185-1 (Homo sapiens)	mir-1185-1	Homo sapiens	0	0	0	1	0	0	0	1	0	NaN	NaN	NaN	NaN	0	0	0	0	0	0	0	0	0	0	0	0	0	0	0	0	0	0	0	0	0	0	0	0	0	0	0	0	0	0	0	0	0	0
mir-1185-2 (Homo sapiens)	mir-1185-2	Homo sapiens	0	0	0	1	0	0	0	1	0	NaN	NaN	NaN	NaN	0	0	0	0	0	0	0	0	0	0	0	0	0	0	0	0	0	0	0	0	0	0	0	0	0	0	0	0	0	0	0	0	0	0
mir-1225 (Homo sapiens)	mir-1225	Homo sapiens	0	0	0	1	0	0	0	1	0	NaN	NaN	NaN	NaN	0	0	0	0	0	0	0	0	0	0	0	0	0	0	0	0	0	0	0	0	0	0	0	1	4	4	0	0	0	0	0	0	0	0
mir-1226 (Homo sapiens)	mir-1226	Homo sapiens	0	0	0	1	0	0	0	1	0	NaN	NaN	NaN	NaN	0	0	0	0	0	0	0	0	0	0	0	0	0	0	0	0	0	0	0	0	0	0	0	0	0	0	0	0	0	0	0	0	0	0
mir-1228 (Homo sapiens)	mir-1228	Homo sapiens	0	0	0	1	0	0	0	1	0	NaN	NaN	NaN	NaN	0	0	0	0	0	0	0	0	0	0	0	0	0	0	0	0	0	0	0	0	0	0	0	0	0	0	0	0	0	0	0	0	0	0
mir-1236 (Homo sapiens)	mir-1236	Homo sapiens	0	0	0	1	0	0	0	1	0	NaN	NaN	NaN	NaN	0	0	0	0	0	0	0	0	0	0	0	0	0	0	0	0	0	0	0	0	0	0	0	0	0	0	0	0	0	0	0	0	0	0
mir-124-2 (Homo sapiens)	mir-124-2	Homo sapiens	0	0	0	1	0	0	0	1	0	NaN	NaN	NaN	NaN	0	0	0	0	0	0	0	0	0	0	0	0	0	0	0	0	0	0	0	0	0	0	0	0	0	0	0	0	0	0	0	0	0	0
mir-1244-1 (Homo sapiens)	mir-1244-1	Homo sapiens	0	0	0	1	0	0	0	1	0	NaN	NaN	NaN	NaN	0	0	0	0	0	0	0	0	0	0	0	0	0	0	0	0	0	0	0	0	0	0	0	1	2	2	0	0	0	0	0	0	0	0
mir-1244-2 (Homo sapiens)	mir-1244-2	Homo sapiens	0	0	0	1	0	0	0	1	0	NaN	NaN	NaN	NaN	0	0	0	0	0	0	0	0	0	0	0	0	0	0	0	0	0	0	0	0	0	0	0	0	0	0	0	0	0	0	0	0	0	0
mir-1244-3 (Homo sapiens)	mir-1244-3	Homo sapiens	0	0	0	1	0	0	0	1	0	NaN	NaN	NaN	NaN	0	0	0	0	0	0	0	0	0	0	0	0	0	0	0	0	0	0	0	0	0	0	0	0	0	0	0	0	0	0	0	0	0	0
mir-1244-4 (Homo sapiens)	mir-1244-4	Homo sapiens	0	0	0	1	0	0	0	1	0	NaN	NaN	NaN	NaN	0	0	0	0	0	0	0	0	0	0	0	0	0	0	0	0	0	0	0	0	0	0	0	0	0	0	0	0	0	0	0	0	0	0
mir-1245a (Homo sapiens)	mir-1245a	Homo sapiens	0	0	0	1	0	0	0	1	0	NaN	NaN	NaN	NaN	0	0	0	0	0	0	0	0	0	0	0	0	0	0	0	0	0	0	0	0	0	0	0	0	0	0	0	0	0	0	0	0	0	0
mir-1247 (Homo sapiens)	mir-1247	Homo sapiens	0	0	0	1	0	0	0	1	0	NaN	NaN	NaN	NaN	0	0	0	0	0	0	0	0	0	0	0	0	0	0	0	0	0	0	0	0	0	0	0	0	0	0	0	0	0	0	0	0	0	0
mir-1249 (Homo sapiens)	mir-1249	Homo sapiens	0	0	0	1	0	0	0	1	0	NaN	NaN	NaN	NaN	0	0	0	0	0	0	0	0	0	0	0	0	0	0	0	0	0	0	0	0	0	0	0	0	0	0	0	0	0	0	0	0	0	0
mir-1254-1 (Homo sapiens)	mir-1254-1	Homo sapiens	0	0	0	1	0	0	0	1	0	NaN	NaN	NaN	NaN	0	0	0	0	0	0	0	0	0	0	0	0	0	0	0	0	0	0	0	0	0	0	0	0	0	0	0	0	0	0	0	0	0	0
mir-1254-2 (Homo sapiens)	mir-1254-2	Homo sapiens	0	0	0	1	0	0	0	1	0	NaN	NaN	NaN	NaN	0	0	0	0	0	0	0	0	0	0	0	0	0	0	0	0	0	0	0	0	0	0	0	0	1	1	0	0	0	0	0	0	0	0
mir-1255a (Homo sapiens)	mir-1255a	Homo sapiens	0	0	0	1	0	0	0	1	0	NaN	NaN	NaN	NaN	0	0	0	0	0	0	0	0	0	0	0	0	0	0	0	0	0	0	0	0	0	0	0	0	0	0	0	0	0	0	0	0	0	0
mir-1255b-1 (Homo sapiens)	mir-1255b-1	Homo sapiens	0	0	0	1	0	0	0	1	0	NaN	NaN	NaN	NaN	0	0	0	0	0	0	0	0	0	0	0	0	0	0	0	0	0	0	0	0	0	0	0	0	1	1	0	0	0	0	0	0	0	0
mir-1255b-2 (Homo sapiens)	mir-1255b-2	Homo sapiens	0	0	0	1	0	0	0	1	0	NaN	NaN	NaN	NaN	0	0	0	0	0	0	0	0	0	0	0	0	0	0	0	0	0	0	0	0	0	0	0	0	0	0	0	0	0	0	0	0	0	0
mir-1262 (Homo sapiens)	mir-1262	Homo sapiens	0	0	0	1	0	0	0	1	0	NaN	NaN	NaN	NaN	0	0	0	0	0	0	0	0	0	0	0	0	0	0	0	0	0	0	0	0	0	0	0	0	0	0	0	0	0	0	0	0	0	0
mir-1264 (Homo sapiens)	mir-1264	Homo sapiens	0	0	0	1	0	0	0	1	0	NaN	NaN	NaN	NaN	0	0	0	0	0	0	0	0	0	0	0	0	0	0	0	0	0	0	0	0	0	0	0	0	0	0	0	0	0	0	0	0	0	0
mir-1268b (Homo sapiens)	mir-1268b	Homo sapiens	0	0	0	1	0	0	0	1	0	NaN	NaN	NaN	NaN	0	0	0	0	0	0	0	0	0	0	0	0	0	0	0	0	0	0	0	0	0	0	0	0	0	0	0	0	0	0	0	0	0	0
mir-127 (Homo sapiens)	mir-127	Homo sapiens	0	0	0	1	0	0	0	1	0	NaN	NaN	NaN	NaN	0	0	0	0	0	0	0	0	0	0	0	2	2	0	0	0	0	0	0	0	0	0	0	0	5	5	0	0	0	0	0	0	0	0
mir-1273a (Homo sapiens)	mir-1273a	Homo sapiens	0	0	0	1	0	0	0	1	0	NaN	NaN	NaN	NaN	0	0	0	0	0	0	0	0	0	0	0	0	0	0	0	0	0	0	0	0	0	0	0	0	0	0	0	0	0	0	0	0	0	0
mir-1273c (Homo sapiens)	mir-1273c	Homo sapiens	0	0	0	1	0	0	0	1	0	NaN	NaN	NaN	NaN	0	0	0	0	0	0	0	0	0	0	0	1	1	0	0	0	0	0	0	0	0	0	0	0	0	0	0	0	0	0	0	0	0	0
mir-1273d (Homo sapiens)	mir-1273d	Homo sapiens	0	0	0	1	0	0	0	1	0	NaN	NaN	NaN	NaN	0	0	0	0	0	0	0	0	0	0	0	1	1	0	0	0	0	0	0	0	0	0	0	0	0	0	0	0	0	0	0	0	0	0
mir-1273e (Homo sapiens)	mir-1273e	Homo sapiens	0	0	0	1	0	0	0	1	0	NaN	NaN	NaN	NaN	0	0	0	0	0	0	0	0	0	0	0	0	0	0	0	0	0	0	0	0	0	0	0	0	1	1	0	0	0	0	0	0	0	0
mir-1273f (Homo sapiens)	mir-1273f	Homo sapiens	0	0	0	1	0	0	0	1	0	NaN	NaN	NaN	NaN	0	0	0	0	0	0	0	0	0	0	0	0	0	0	0	0	0	0	0	0	0	0	0	0	0	0	0	0	0	0	0	0	0	0
mir-1273g (Homo sapiens)	mir-1273g	Homo sapiens	0	0	0	1	0	0	0	1	0	NaN	NaN	NaN	NaN	0	0	0	0	0	0	0	0	0	0	0	0	0	0	0	0	0	0	0	0	0	0	0	0	1	1	0	0	0	0	0	0	0	0
mir-1273h (Homo sapiens)	mir-1273h	Homo sapiens	0	0	0	1	0	0	0	1	0	NaN	NaN	NaN	NaN	0	0	0	0	0	0	0	0	0	0	0	0	0	0	0	0	0	0	0	0	0	0	0	0	0	0	0	0	0	0	0	0	0	0
mir-1277 (Homo sapiens)	mir-1277	Homo sapiens	0	0	0	1	0	0	0	1	0	NaN	NaN	NaN	NaN	0	0	0	0	0	0	0	0	0	0	0	0	0	0	0	0	0	0	0	0	0	0	0	0	0	0	0	0	0	0	0	0	0	0
mir-128-1 (Homo sapiens)	mir-128-1	Homo sapiens	0	0	0	1	0	0	0	1	0	NaN	NaN	NaN	NaN	0	0	0	0	0	0	0	0	0	0	0	0	0	0	0	0	0	0	0	0	0	0	0	0	0	0	0	0	0	0	0	0	0	1
mir-128-2 (Homo sapiens)	mir-128-2	Homo sapiens	0	0	0	1	0	0	0	1	0	NaN	NaN	NaN	NaN	0	0	0	0	0	0	0	0	0	0	0	0	0	0	0	0	0	0	0	0	0	0	0	0	0	0	0	0	0	0	0	0	1	1
mir-1284 (Homo sapiens)	mir-1284	Homo sapiens	0	0	0	1	0	0	0	1	0	NaN	NaN	NaN	NaN	0	0	0	0	0	0	0	0	0	0	0	0	0	0	0	0	0	0	0	0	0	0	0	0	0	0	0	0	0	0	0	0	0	0
mir-1285-1 (Homo sapiens)	mir-1285-1	Homo sapiens	0	0	0	1	0	0	0	1	0	NaN	NaN	NaN	NaN	0	0	0	0	0	0	0	0	0	0	0	0	0	0	0	0	0	0	0	0	0	0	0	0	0	0	0	0	0	0	0	0	0	0
mir-1285-2 (Homo sapiens)	mir-1285-2	Homo sapiens	0	0	0	1	0	0	0	1	0	NaN	NaN	NaN	NaN	0	0	0	0	0	0	0	0	0	0	0	0	0	0	0	0	0	0	0	0	0	0	0	0	0	0	0	0	0	0	0	0	0	0
mir-1287 (Homo sapiens)	mir-1287	Homo sapiens	0	0	0	1	0	0	0	1	0	NaN	NaN	NaN	NaN	0	0	0	0	0	0	0	0	0	0	0	0	0	0	0	0	0	0	0	0	0	0	0	0	0	0	0	0	0	0	0	0	0	0
mir-1290 (Homo sapiens)	mir-1290	Homo sapiens	0	0	0	1	0	0	0	1	0	NaN	NaN	NaN	NaN	0	0	0	0	0	0	0	0	0	0	0	0	0	0	0	0	0	0	0	0	0	0	0	0	0	0	0	0	0	0	0	0	0	0
mir-1291 (Homo sapiens)	mir-1291	Homo sapiens	0	0	0	1	0	0	0	1	0	NaN	NaN	NaN	NaN	0	0	0	0	0	0	0	0	0	0	37	43	43	0	0	0	0	0	0	0	0	0	0	84	102	102	0	0	0	0	0	0	0	0
mir-1292 (Homo sapiens)	mir-1292	Homo sapiens	0	0	0	1	0	0	0	1	0	NaN	NaN	NaN	NaN	0	0	0	0	0	0	0	0	0	0	0	5	5	0	0	0	0	0	0	0	0	0	0	0	1	1	0	0	0	0	0	0	0	0
mir-1297 (Homo sapiens)	mir-1297	Homo sapiens	0	0	0	1	0	0	0	1	0	NaN	NaN	NaN	NaN	0	0	0	0	0	0	0	0	0	0	0	0	0	0	0	0	0	0	0	0	0	0	0	0	0	0	0	0	0	0	0	0	0	0
mir-1301 (Homo sapiens)	mir-1301	Homo sapiens	0	0	0	1	0	0	0	1	0	NaN	NaN	NaN	NaN	0	0	0	0	0	0	0	0	0	0	0	0	0	0	0	0	0	0	0	0	0	0	0	0	0	0	0	0	0	0	0	0	0	0
mir-1304 (Homo sapiens)	mir-1304	Homo sapiens	0	0	0	1	0	0	0	1	0	NaN	NaN	NaN	NaN	0	0	0	0	0	0	0	0	0	0	0	0	0	0	0	0	0	0	0	0	0	0	0	0	0	0	0	0	0	0	0	0	0	0
mir-1307 (Homo sapiens)	mir-1307	Homo sapiens	0	0	0	1	0	0	0	1	0	NaN	NaN	NaN	NaN	0	0	0	0	0	0	0	0	0	0	1	196	196	0	0	0	0	0	0	1	1	1	1	0	240	241	0	0	0	0	0	0	0	0
mir-130a (Homo sapiens)	mir-130a	Homo sapiens	0	0	0	1	0	0	0	1	0	NaN	NaN	NaN	NaN	0	0	0	0	0	0	0	0	0	0	0	0	0	0	0	0	0	0	0	0	0	0	0	0	0	0	0	0	0	0	0	0	0	1
mir-130b (Homo sapiens)	mir-130b	Homo sapiens	0	0	0	1	0	0	0	1	0	NaN	NaN	NaN	NaN	0	0	0	0	0	0	0	0	0	0	0	0	0	0	0	0	0	0	0	0	0	0	0	0	0	0	0	0	0	0	0	0	0	0
mir-132 (Homo sapiens)	mir-132	Homo sapiens	0	0	0	1	0	0	0	1	0	NaN	NaN	NaN	NaN	0	0	0	0	0	0	0	0	0	0	0	0	0	0	0	0	0	0	0	0	0	0	0	0	0	0	0	0	0	0	0	0	0	0
mir-133a-1 (Homo sapiens)	mir-133a-1	Homo sapiens	0	0	0	1	0	0	0	1	0	NaN	NaN	NaN	NaN	0	0	0	0	0	0	0	0	0	0	0	0	0	0	0	0	0	0	0	0	0	0	0	0	0	0	0	0	0	0	0	0	0	0
mir-133a-2 (Homo sapiens)	mir-133a-2	Homo sapiens	0	0	0	1	0	0	0	1	0	NaN	NaN	NaN	NaN	0	0	0	0	0	0	0	0	0	0	0	0	0	0	0	0	0	0	0	0	0	0	0	0	0	0	0	0	0	0	0	0	0	0
mir-141 (Homo sapiens)	mir-141	Homo sapiens	0	0	0	1	0	0	0	1	0	NaN	NaN	NaN	NaN	0	0	0	0	0	0	0	0	0	0	0	0	0	0	0	0	0	0	0	0	0	0	0	0	0	0	0	0	0	0	0	0	0	0
mir-147b (Homo sapiens)	mir-147b	Homo sapiens	0	0	0	1	0	0	0	1	0	NaN	NaN	NaN	NaN	0	0	0	0	0	0	0	0	0	0	0	0	0	0	0	0	0	0	0	0	0	0	0	0	0	0	0	0	0	0	0	0	0	0
mir-152 (Homo sapiens)	mir-152	Homo sapiens	0	0	0	1	0	0	0	1	0	NaN	NaN	NaN	NaN	0	0	0	0	0	0	0	0	0	0	0	0	0	0	0	0	0	0	0	0	2	0	2	0	1	3	0	0	0	0	0	0	0	1
mir-15b (Homo sapiens)	mir-15b	Homo sapiens	0	0	0	1	0	0	0	1	0	NaN	NaN	NaN	NaN	0	0	0	0	0	0	0	0	0	0	0	0	0	0	0	0	0	0	0	0	0	0	0	0	0	0	0	0	0	0	0	0	1	1
mir-181c (Homo sapiens)	mir-181c	Homo sapiens	0	0	0	1	0	0	0	1	0	NaN	NaN	NaN	NaN	0	0	0	0	0	0	0	0	0	0	0	0	0	0	0	0	0	0	0	0	0	0	0	0	0	0	0	0	0	0	0	0	0	0
mir-184 (Homo sapiens)	mir-184	Homo sapiens	0	0	0	1	0	0	0	1	0	NaN	NaN	NaN	NaN	0	0	0	0	0	0	0	0	0	0	0	0	0	0	0	0	0	0	0	0	0	0	0	0	0	0	0	0	0	0	0	0	0	0
mir-187 (Homo sapiens)	mir-187	Homo sapiens	0	0	0	1	0	0	0	1	0	NaN	NaN	NaN	NaN	0	0	0	0	0	0	0	0	0	0	0	0	0	0	0	0	0	0	0	0	0	0	0	0	0	0	0	0	0	0	0	0	0	0
mir-193b (Homo sapiens)	mir-193b	Homo sapiens	0	0	0	1	0	0	0	1	0	NaN	NaN	NaN	NaN	0	0	0	0	0	0	0	0	0	0	0	0	0	0	0	0	0	0	0	0	0	0	0	0	0	0	0	0	0	0	0	0	0	1
mir-194-1 (Homo sapiens)	mir-194-1	Homo sapiens	0	0	0	1	0	0	0	1	0	NaN	NaN	NaN	NaN	0	0	0	0	0	0	0	0	0	0	0	0	0	0	0	0	0	0	0	0	0	0	0	0	0	0	0	0	0	0	0	0	0	0
mir-197 (Homo sapiens)	mir-197	Homo sapiens	0	0	0	1	0	0	0	1	0	NaN	NaN	NaN	NaN	0	0	0	0	0	0	0	0	0	0	0	0	0	0	0	0	0	0	0	0	0	0	0	0	0	0	0	0	0	0	0	0	0	0
mir-1976 (Homo sapiens)	mir-1976	Homo sapiens	0	0	0	1	0	0	0	1	0	NaN	NaN	NaN	NaN	0	0	0	0	0	0	0	0	0	0	0	0	0	0	0	0	0	0	0	0	0	0	0	0	0	0	0	0	0	0	0	0	0	0
mir-198 (Homo sapiens)	mir-198	Homo sapiens	0	0	0	1	0	0	0	1	0	NaN	NaN	NaN	NaN	0	0	0	0	0	0	0	0	0	0	0	0	0	0	0	0	0	0	0	0	0	0	0	1	1	1	0	0	0	0	0	0	0	0
mir-19b-1 (Homo sapiens)	mir-19b-1	Homo sapiens	0	0	0	1	0	0	0	1	0	NaN	NaN	NaN	NaN	0	0	0	0	0	0	0	0	0	0	0	0	0	0	0	0	0	0	0	0	0	0	0	0	0	0	0	0	0	0	0	0	0	2
mir-19b-2 (Homo sapiens)	mir-19b-2	Homo sapiens	0	0	0	1	0	0	0	1	0	NaN	NaN	NaN	NaN	0	0	0	0	0	0	0	0	0	0	0	0	0	0	0	0	0	0	0	0	0	0	0	0	0	0	0	0	0	0	0	0	0	0
mir-200b (Homo sapiens)	mir-200b	Homo sapiens	0	0	0	1	0	0	0	1	0	NaN	NaN	NaN	NaN	0	0	0	0	0	0	0	0	0	0	0	0	0	0	0	0	0	0	0	1	2	1	2	1	3	5	0	0	0	0	0	0	0	0
mir-200c (Homo sapiens)	mir-200c	Homo sapiens	0	0	0	1	0	0	0	1	0	NaN	NaN	NaN	NaN	0	0	0	0	0	0	0	0	0	0	0	0	0	0	0	0	0	0	0	0	1	0	1	1	1	2	0	0	0	0	0	0	0	0
mir-202 (Homo sapiens)	mir-202	Homo sapiens	0	0	0	1	0	0	0	1	0	NaN	NaN	NaN	NaN	0	0	0	0	0	0	0	0	0	0	0	2	2	0	0	0	0	0	0	0	0	0	0	0	3	3	0	0	0	0	0	0	0	0
mir-203a (Homo sapiens)	mir-203a	Homo sapiens	0	0	0	1	0	0	0	1	0	NaN	NaN	NaN	NaN	0	0	0	0	0	0	0	0	0	0	0	0	0	0	0	0	0	0	0	0	0	0	0	0	0	0	0	0	0	0	0	0	0	0
mir-210 (Homo sapiens)	mir-210	Homo sapiens	0	0	0	1	0	0	0	1	0	NaN	NaN	NaN	NaN	0	0	0	0	0	0	0	0	0	0	0	0	0	0	0	0	0	0	0	0	0	0	0	0	0	0	0	0	0	0	0	0	0	0
mir-2110 (Homo sapiens)	mir-2110	Homo sapiens	0	0	0	1	0	0	0	1	0	NaN	NaN	NaN	NaN	0	0	0	0	0	0	0	0	0	0	0	0	0	0	0	0	0	0	0	0	0	0	0	0	0	0	0	0	0	0	0	0	0	0
mir-2117 (Homo sapiens)	mir-2117	Homo sapiens	0	0	0	1	0	0	0	1	0	NaN	NaN	NaN	NaN	0	0	0	0	0	0	0	0	0	0	0	0	0	0	0	0	0	0	0	0	0	0	0	0	0	0	0	0	0	0	0	0	0	0
mir-212 (Homo sapiens)	mir-212	Homo sapiens	0	0	0	1	0	0	0	1	0	NaN	NaN	NaN	NaN	0	0	0	0	0	0	0	0	0	0	0	0	0	0	0	0	0	0	0	0	0	0	0	0	0	0	0	0	0	0	0	0	0	0
mir-217 (Homo sapiens)	mir-217	Homo sapiens	0	0	0	1	0	0	0	1	0	NaN	NaN	NaN	NaN	0	0	0	0	0	0	0	0	0	0	0	0	0	0	0	0	0	0	0	0	0	0	0	0	0	0	0	0	0	0	0	0	0	0
mir-219a-1 (Homo sapiens)	mir-219a-1	Homo sapiens	0	0	0	1	0	0	0	1	0	NaN	NaN	NaN	NaN	0	0	0	0	0	0	0	0	0	0	0	0	0	0	0	0	0	0	0	0	0	0	0	0	0	0	0	0	0	0	0	0	0	0
mir-221 (Homo sapiens)	mir-221	Homo sapiens	0	0	0	1	0	0	0	1	0	NaN	NaN	NaN	NaN	0	0	0	0	0	0	0	0	0	0	0	13	13	0	0	0	0	0	0	0	1	0	1	1	17	18	0	0	0	0	0	0	1	3
mir-222 (Homo sapiens)	mir-222	Homo sapiens	0	0	0	1	0	0	0	1	0	NaN	NaN	NaN	NaN	0	0	0	0	0	0	0	0	0	0	0	93	93	0	0	0	0	0	0	0	0	0	0	1	367	367	0	0	0	0	0	0	0	1
mir-223 (Homo sapiens)	mir-223	Homo sapiens	0	0	0	1	0	0	0	1	0	NaN	NaN	NaN	NaN	0	0	0	0	0	0	0	0	0	0	2	3	3	0	0	0	0	0	0	0	0	0	0	2	21	21	0	0	0	0	0	0	0	1
mir-2277 (Homo sapiens)	mir-2277	Homo sapiens	0	0	0	1	0	0	0	1	0	NaN	NaN	NaN	NaN	0	0	0	0	0	0	0	0	0	0	0	0	0	0	0	0	0	0	0	0	0	0	0	0	0	0	0	0	0	0	0	0	0	0
mir-2278 (Homo sapiens)	mir-2278	Homo sapiens	0	0	0	1	0	0	0	1	0	NaN	NaN	NaN	NaN	0	0	0	0	0	0	0	0	0	0	0	0	0	0	0	0	0	0	0	0	0	0	0	0	0	0	0	0	0	0	0	0	0	0
mir-2355 (Homo sapiens)	mir-2355	Homo sapiens	0	0	0	1	0	0	0	1	0	NaN	NaN	NaN	NaN	0	0	0	0	0	0	0	0	0	0	0	0	0	0	0	0	0	0	0	0	0	0	0	0	0	0	0	0	0	0	0	0	0	0
mir-23a (Homo sapiens)	mir-23a	Homo sapiens	0	0	0	1	0	0	0	1	0	NaN	NaN	NaN	NaN	0	0	0	0	0	0	0	1	0	1	1	2	3	0	0	0	0	0	0	1	2	1	2	0	0	2	0	0	0	0	0	0	1	4
mir-24-1 (Homo sapiens)	mir-24-1	Homo sapiens	0	0	0	1	0	0	0	1	0	NaN	NaN	NaN	NaN	0	0	0	0	0	0	0	0	0	0	1	1	1	0	0	0	0	0	0	0	5	0	2	0	3	8	0	0	0	0	0	0	0	1
mir-25 (Homo sapiens)	mir-25	Homo sapiens	0	0	0	1	0	0	0	1	0	NaN	NaN	NaN	NaN	0	0	0	0	0	0	0	0	0	0	1	2	2	0	0	0	0	0	0	0	1	0	1	0	1	2	0	0	0	0	0	0	1	5
mir-27b (Homo sapiens)	mir-27b	Homo sapiens	0	0	0	1	0	0	0	1	0	NaN	NaN	NaN	NaN	0	0	0	0	0	0	0	2	0	1	0	2	4	0	0	0	0	0	0	1	4	1	4	1	10	14	0	0	0	0	0	0	0	2
mir-296 (Homo sapiens)	mir-296	Homo sapiens	0	0	0	1	0	0	0	1	0	NaN	NaN	NaN	NaN	0	0	0	0	0	0	0	0	0	0	0	0	0	0	0	0	0	0	0	0	0	0	0	0	0	0	0	0	0	0	0	0	0	0
mir-29a (Homo sapiens)	mir-29a	Homo sapiens	0	0	0	1	0	0	0	1	0	NaN	NaN	NaN	NaN	0	0	0	0	0	0	0	0	0	0	0	0	0	0	0	0	0	0	0	0	3	0	3	2	2	5	0	0	0	0	0	0	0	2
mir-29b-1 (Homo sapiens)	mir-29b-1	Homo sapiens	0	0	0	1	0	0	0	1	0	NaN	NaN	NaN	NaN	0	0	0	0	0	0	0	1	0	0	0	0	1	0	0	0	0	0	0	0	1	0	0	0	0	1	0	0	0	0	0	0	0	0
mir-29c (Homo sapiens)	mir-29c	Homo sapiens	0	0	0	1	0	0	0	1	0	NaN	NaN	NaN	NaN	0	0	0	0	0	0	0	0	0	0	2	2	2	0	0	0	0	0	0	0	0	0	0	3	5	5	0	0	0	0	0	0	0	1
mir-301a (Homo sapiens)	mir-301a	Homo sapiens	0	0	0	1	0	0	0	1	0	NaN	NaN	NaN	NaN	0	0	0	0	0	0	0	0	0	0	0	0	0	0	0	0	0	0	0	0	0	0	0	1	1	1	0	0	0	0	0	0	0	0
mir-3064 (Homo sapiens)	mir-3064	Homo sapiens	0	0	0	1	0	0	0	1	0	NaN	NaN	NaN	NaN	0	0	0	0	0	0	0	0	0	0	0	0	0	0	0	0	0	0	0	0	0	0	0	0	0	0	0	0	0	0	0	0	0	0
mir-3065 (Homo sapiens)	mir-3065	Homo sapiens	0	0	0	1	0	0	0	1	0	NaN	NaN	NaN	NaN	0	0	0	0	0	0	0	0	0	0	0	0	0	0	0	0	0	0	0	0	0	0	0	0	0	0	0	0	0	0	0	0	0	0
mir-3074 (Homo sapiens)	mir-3074	Homo sapiens	0	0	0	1	0	0	0	1	0	NaN	NaN	NaN	NaN	0	0	0	0	0	0	0	0	0	0	0	0	0	0	0	0	0	0	0	0	0	0	0	0	0	0	0	0	0	0	0	0	0	0
mir-3118-1 (Homo sapiens)	mir-3118-1	Homo sapiens	0	0	0	1	0	0	0	1	0	NaN	NaN	NaN	NaN	0	0	0	0	0	0	0	0	0	0	0	0	0	0	0	0	0	0	0	0	0	0	0	0	0	0	0	0	0	0	0	0	0	0
mir-3145 (Homo sapiens)	mir-3145	Homo sapiens	0	0	0	1	0	0	0	1	0	NaN	NaN	NaN	NaN	0	0	0	0	0	0	0	0	0	0	0	0	0	0	0	0	0	0	0	0	0	0	0	0	0	0	0	0	0	0	0	0	0	0
mir-3156-1 (Homo sapiens)	mir-3156-1	Homo sapiens	0	0	0	1	0	0	0	1	0	NaN	NaN	NaN	NaN	0	0	0	0	0	0	0	0	0	0	0	0	0	0	0	0	0	0	0	0	0	0	0	0	0	0	0	0	0	0	0	0	0	0
mir-3156-2 (Homo sapiens)	mir-3156-2	Homo sapiens	0	0	0	1	0	0	0	1	0	NaN	NaN	NaN	NaN	0	0	0	0	0	0	0	0	0	0	0	0	0	0	0	0	0	0	0	0	0	0	0	0	0	0	0	0	0	0	0	0	0	0
mir-3159 (Homo sapiens)	mir-3159	Homo sapiens	0	0	0	1	0	0	0	1	0	NaN	NaN	NaN	NaN	0	0	0	0	0	0	0	0	0	0	0	0	0	0	0	0	0	0	0	0	0	0	0	0	0	0	0	0	0	0	0	0	0	0
mir-3162 (Homo sapiens)	mir-3162	Homo sapiens	0	0	0	1	0	0	0	1	0	NaN	NaN	NaN	NaN	0	0	0	0	0	0	0	0	0	0	0	0	0	0	0	0	0	0	0	0	0	0	0	0	0	0	0	0	0	0	0	0	0	0
mir-3164 (Homo sapiens)	mir-3164	Homo sapiens	0	0	0	1	0	0	0	1	0	NaN	NaN	NaN	NaN	0	0	0	0	0	0	0	0	0	0	0	0	0	0	0	0	0	0	0	0	0	0	0	0	0	0	0	0	0	0	0	0	0	0
mir-3185 (Homo sapiens)	mir-3185	Homo sapiens	0	0	0	1	0	0	0	1	0	NaN	NaN	NaN	NaN	0	0	0	0	0	0	0	0	0	0	0	0	0	0	0	0	0	0	0	0	0	0	0	0	0	0	0	0	0	0	0	0	0	0
mir-3187 (Homo sapiens)	mir-3187	Homo sapiens	0	0	0	1	0	0	0	1	0	NaN	NaN	NaN	NaN	0	0	0	0	0	0	0	0	0	0	0	0	0	0	0	0	0	0	0	0	0	0	0	0	0	0	0	0	0	0	0	0	0	0
mir-3188 (Homo sapiens)	mir-3188	Homo sapiens	0	0	0	1	0	0	0	1	0	NaN	NaN	NaN	NaN	0	0	0	0	0	0	0	0	0	0	0	0	0	0	0	0	0	0	0	0	0	0	0	0	0	0	0	0	0	0	0	0	0	0
mir-3198-1 (Homo sapiens)	mir-3198-1	Homo sapiens	0	0	0	1	0	0	0	1	0	NaN	NaN	NaN	NaN	0	0	0	0	0	0	0	0	0	0	0	0	0	0	0	0	0	0	0	0	0	0	0	0	0	0	0	0	0	0	0	0	0	0
mir-3198-2 (Homo sapiens)	mir-3198-2	Homo sapiens	0	0	0	1	0	0	0	1	0	NaN	NaN	NaN	NaN	0	0	0	0	0	0	0	0	0	0	0	0	0	0	0	0	0	0	0	0	0	0	0	0	0	0	0	0	0	0	0	0	0	0
mir-3199-1 (Homo sapiens)	mir-3199-1	Homo sapiens	0	0	0	1	0	0	0	1	0	NaN	NaN	NaN	NaN	0	0	0	0	0	0	0	0	0	0	0	0	0	0	0	0	0	0	0	0	0	0	0	0	2	2	0	0	0	0	0	0	0	0
mir-3200 (Homo sapiens)	mir-3200	Homo sapiens	0	0	0	1	0	0	0	1	0	NaN	NaN	NaN	NaN	0	0	0	0	0	0	0	0	0	0	0	0	0	0	0	0	0	0	0	0	0	0	0	0	0	0	0	0	0	0	0	0	0	0
mir-320a (Homo sapiens)	mir-320a	Homo sapiens	0	0	0	1	0	0	0	1	0	NaN	NaN	NaN	NaN	0	0	0	0	0	0	0	1	0	1	0	8	9	0	0	0	0	0	0	0	1	0	1	0	16	17	0	0	0	0	0	0	0	1
mir-320b-1 (Homo sapiens)	mir-320b-1	Homo sapiens	0	0	0	1	0	0	0	1	0	NaN	NaN	NaN	NaN	0	0	0	0	0	0	0	0	0	0	0	0	0	0	0	0	0	0	0	0	0	0	0	0	0	0	0	0	0	0	0	0	0	0
mir-320b-2 (Homo sapiens)	mir-320b-2	Homo sapiens	0	0	0	1	0	0	0	1	0	NaN	NaN	NaN	NaN	0	0	0	0	0	0	0	0	0	0	0	0	0	0	0	0	0	0	0	0	0	0	0	0	0	0	0	0	0	0	0	0	0	0
mir-320c-1 (Homo sapiens)	mir-320c-1	Homo sapiens	0	0	0	1	0	0	0	1	0	NaN	NaN	NaN	NaN	0	0	0	0	0	0	0	0	0	0	0	0	0	0	0	0	0	0	0	0	1	0	0	0	0	1	0	0	0	0	0	0	0	0
mir-320c-2 (Homo sapiens)	mir-320c-2	Homo sapiens	0	0	0	1	0	0	0	1	0	NaN	NaN	NaN	NaN	0	0	0	0	0	0	0	0	0	0	0	0	0	0	0	0	0	0	0	0	0	0	0	0	0	0	0	0	0	0	0	0	0	0
mir-320d-1 (Homo sapiens)	mir-320d-1	Homo sapiens	0	0	0	1	0	0	0	1	0	NaN	NaN	NaN	NaN	0	0	0	0	0	0	0	0	0	0	0	0	0	0	0	0	0	0	0	0	0	0	0	0	0	0	0	0	0	0	0	0	0	0
mir-320d-2 (Homo sapiens)	mir-320d-2	Homo sapiens	0	0	0	1	0	0	0	1	0	NaN	NaN	NaN	NaN	0	0	0	0	0	0	0	0	0	0	0	0	0	0	0	0	0	0	0	0	0	0	0	0	0	0	0	0	0	0	0	0	0	0
mir-320e (Homo sapiens)	mir-320e	Homo sapiens	0	0	0	1	0	0	0	1	0	NaN	NaN	NaN	NaN	0	0	0	0	0	0	0	0	0	0	0	0	0	0	0	0	0	0	0	0	0	0	0	0	0	0	0	0	0	0	0	0	0	0
mir-324 (Homo sapiens)	mir-324	Homo sapiens	0	0	0	1	0	0	0	1	0	NaN	NaN	NaN	NaN	0	0	0	0	0	0	0	0	0	0	0	0	0	0	0	0	0	0	0	0	0	0	0	0	1	1	0	0	0	0	0	0	0	0
mir-326 (Homo sapiens)	mir-326	Homo sapiens	0	0	0	1	0	0	0	1	0	NaN	NaN	NaN	NaN	0	0	0	0	0	0	0	0	0	0	0	0	0	0	0	0	0	0	0	0	0	0	0	0	0	0	0	0	0	0	0	0	0	0
mir-328 (Homo sapiens)	mir-328	Homo sapiens	0	0	0	1	0	0	0	1	0	NaN	NaN	NaN	NaN	0	0	0	0	0	0	0	0	0	0	0	0	0	0	0	0	0	0	0	0	1	0	1	0	0	1	0	0	0	0	0	0	0	0
mir-329-1 (Homo sapiens)	mir-329-1	Homo sapiens	0	0	0	1	0	0	0	1	0	NaN	NaN	NaN	NaN	0	0	0	0	0	0	0	0	0	0	0	0	0	0	0	0	0	0	0	0	0	0	0	0	0	0	0	0	0	0	0	0	0	0
mir-330 (Homo sapiens)	mir-330	Homo sapiens	0	0	0	1	0	0	0	1	0	NaN	NaN	NaN	NaN	0	0	0	0	0	0	0	0	0	0	0	1	1	0	0	0	0	0	0	0	0	0	0	0	0	0	0	0	0	0	0	0	0	0
mir-331 (Homo sapiens)	mir-331	Homo sapiens	0	0	0	1	0	0	0	1	0	NaN	NaN	NaN	NaN	0	0	0	0	0	0	0	0	0	0	0	1	1	0	0	0	0	0	0	0	0	0	0	0	1	1	0	0	0	0	0	0	0	0
mir-337 (Homo sapiens)	mir-337	Homo sapiens	0	0	0	1	0	0	0	1	0	NaN	NaN	NaN	NaN	0	0	0	0	0	0	0	0	0	0	0	0	0	0	0	0	0	0	0	0	0	0	0	0	0	0	0	0	0	0	0	0	0	0
mir-33b (Homo sapiens)	mir-33b	Homo sapiens	0	0	0	1	0	0	0	1	0	NaN	NaN	NaN	NaN	0	0	0	0	0	0	0	0	0	0	0	0	0	0	0	0	0	0	0	0	0	0	0	0	0	0	0	0	0	0	0	0	0	0
mir-3605 (Homo sapiens)	mir-3605	Homo sapiens	0	0	0	1	0	0	0	1	0	NaN	NaN	NaN	NaN	0	0	0	0	0	0	0	0	0	0	0	0	0	0	0	0	0	0	0	0	0	0	0	0	0	0	0	0	0	0	0	0	0	0
mir-3607 (Homo sapiens)	mir-3607	Homo sapiens	0	0	0	1	0	0	0	1	0	NaN	NaN	NaN	NaN	0	0	0	0	0	0	0	0	0	0	85	105	105	0	0	0	0	0	0	0	0	0	0	223	280	280	0	0	0	0	0	0	0	0
mir-3609 (Homo sapiens)	mir-3609	Homo sapiens	0	0	0	1	0	0	0	1	0	NaN	NaN	NaN	NaN	0	0	0	0	0	0	0	0	0	0	27	44	44	0	0	0	0	0	0	0	0	0	0	36	63	63	0	0	0	0	0	0	0	0
mir-3610 (Homo sapiens)	mir-3610	Homo sapiens	0	0	0	1	0	0	0	1	0	NaN	NaN	NaN	NaN	0	0	0	0	0	0	0	0	0	0	0	0	0	0	0	0	0	0	0	0	0	0	0	0	1	1	0	0	0	0	0	0	0	0
mir-3614 (Homo sapiens)	mir-3614	Homo sapiens	0	0	0	1	0	0	0	1	0	NaN	NaN	NaN	NaN	0	0	0	0	0	0	0	0	0	0	0	0	0	0	0	0	0	0	0	0	0	0	0	0	0	0	0	0	0	0	0	0	0	0
mir-3615 (Homo sapiens)	mir-3615	Homo sapiens	0	0	0	1	0	0	0	1	0	NaN	NaN	NaN	NaN	0	0	0	0	0	0	0	0	0	0	0	0	0	0	0	0	0	0	0	0	0	0	0	0	0	0	0	0	0	0	0	0	0	0
mir-3618 (Homo sapiens)	mir-3618	Homo sapiens	0	0	0	1	0	0	0	1	0	NaN	NaN	NaN	NaN	0	0	0	0	0	0	0	0	0	0	0	0	0	0	0	0	0	0	0	0	0	0	0	0	0	0	0	0	0	0	0	0	0	0
mir-3619 (Homo sapiens)	mir-3619	Homo sapiens	0	0	0	1	0	0	0	1	0	NaN	NaN	NaN	NaN	0	0	0	0	0	0	0	0	0	0	0	0	0	0	0	0	0	0	0	0	0	0	0	0	0	0	0	0	0	0	0	0	0	0
mir-363 (Homo sapiens)	mir-363	Homo sapiens	0	0	0	1	0	0	0	1	0	NaN	NaN	NaN	NaN	0	0	0	0	0	0	0	0	0	0	0	0	0	0	0	0	0	0	0	0	0	0	0	0	0	0	0	0	0	0	0	0	1	1
mir-3648-1 (Homo sapiens)	mir-3648-1	Homo sapiens	0	0	0	1	0	0	0	1	0	NaN	NaN	NaN	NaN	0	0	0	0	0	0	0	0	0	0	0	0	0	0	0	0	0	0	0	0	0	0	0	0	0	0	0	0	0	0	0	0	0	0
mir-3648-2 (Homo sapiens)	mir-3648-2	Homo sapiens	0	0	0	1	0	0	0	1	0	NaN	NaN	NaN	NaN	0	0	0	0	0	0	0	0	0	0	1	1	1	0	0	0	0	0	0	0	0	0	0	0	1	1	0	0	0	0	0	0	0	0
mir-3650 (Homo sapiens)	mir-3650	Homo sapiens	0	0	0	1	0	0	0	1	0	NaN	NaN	NaN	NaN	0	0	0	0	0	0	0	0	0	0	0	0	0	0	0	0	0	0	0	0	0	0	0	0	0	0	0	0	0	0	0	0	0	0
mir-3651 (Homo sapiens)	mir-3651	Homo sapiens	0	0	0	1	0	0	0	1	0	NaN	NaN	NaN	NaN	0	0	0	0	0	0	0	0	0	0	0	0	0	0	0	0	0	0	0	0	0	0	0	0	0	0	0	0	0	0	0	0	0	0
mir-3652 (Homo sapiens)	mir-3652	Homo sapiens	0	0	0	1	0	0	0	1	0	NaN	NaN	NaN	NaN	0	0	0	0	0	0	0	0	0	0	0	0	0	0	0	0	0	0	0	0	0	0	0	1	1	1	0	0	0	0	0	0	0	0
mir-3653 (Homo sapiens)	mir-3653	Homo sapiens	0	0	0	1	0	0	0	1	0	NaN	NaN	NaN	NaN	0	0	0	0	0	0	0	0	0	0	51	76	76	0	0	0	0	0	0	0	0	0	0	184	248	248	0	0	0	0	0	0	0	0
mir-3654 (Homo sapiens)	mir-3654	Homo sapiens	0	0	0	1	0	0	0	1	0	NaN	NaN	NaN	NaN	0	0	0	0	0	0	0	0	0	0	0	0	0	0	0	0	0	0	0	0	0	0	0	0	0	0	0	0	0	0	0	0	0	0
mir-3655 (Homo sapiens)	mir-3655	Homo sapiens	0	0	0	1	0	0	0	1	0	NaN	NaN	NaN	NaN	0	0	0	0	0	0	0	0	0	0	0	0	0	0	0	0	0	0	0	0	0	0	0	0	0	0	0	0	0	0	0	0	0	0
mir-365b (Homo sapiens)	mir-365b	Homo sapiens	0	0	0	1	0	0	0	1	0	NaN	NaN	NaN	NaN	0	0	0	0	0	0	0	0	0	0	0	0	0	0	0	0	0	0	0	0	0	0	0	2	3	3	0	0	0	0	0	0	0	0
mir-3667 (Homo sapiens)	mir-3667	Homo sapiens	0	0	0	1	0	0	0	1	0	NaN	NaN	NaN	NaN	0	0	0	0	0	0	0	0	0	0	0	0	0	0	0	0	0	0	0	0	0	0	0	0	0	0	0	0	0	0	0	0	0	0
mir-3680-1 (Homo sapiens)	mir-3680-1	Homo sapiens	0	0	0	1	0	0	0	1	0	NaN	NaN	NaN	NaN	0	0	0	0	0	0	0	0	0	0	0	0	0	0	0	0	0	0	0	0	0	0	0	0	0	0	0	0	0	0	0	0	0	0
mir-3680-2 (Homo sapiens)	mir-3680-2	Homo sapiens	0	0	0	1	0	0	0	1	0	NaN	NaN	NaN	NaN	0	0	0	0	0	0	0	0	0	0	0	0	0	0	0	0	0	0	0	0	0	0	0	0	0	0	0	0	0	0	0	0	0	0
mir-3685 (Homo sapiens)	mir-3685	Homo sapiens	0	0	0	1	0	0	0	1	0	NaN	NaN	NaN	NaN	0	0	0	0	0	0	0	0	0	0	0	0	0	0	0	0	0	0	0	0	0	0	0	0	0	0	0	0	0	0	0	0	0	0
mir-3687-1 (Homo sapiens)	mir-3687-1	Homo sapiens	0	0	0	1	0	0	0	1	0	NaN	NaN	NaN	NaN	0	0	0	0	0	0	0	0	0	0	2	3	3	0	0	0	0	0	0	0	0	0	0	0	1	1	0	0	0	0	0	0	0	0
mir-3687-2 (Homo sapiens)	mir-3687-2	Homo sapiens	0	0	0	1	0	0	0	1	0	NaN	NaN	NaN	NaN	0	0	0	0	0	0	0	0	0	0	1	2	2	0	0	0	0	0	0	0	0	0	0	2	3	3	0	0	0	0	0	0	0	0
mir-369 (Homo sapiens)	mir-369	Homo sapiens	0	0	0	1	0	0	0	1	0	NaN	NaN	NaN	NaN	0	0	0	0	0	0	0	0	0	0	0	0	0	0	0	0	0	0	0	0	0	0	0	0	0	0	0	0	0	0	0	0	0	0
mir-3690-1 (Homo sapiens)	mir-3690-1	Homo sapiens	0	0	0	1	0	0	0	1	0	NaN	NaN	NaN	NaN	0	0	0	0	0	0	0	0	0	0	0	0	0	0	0	0	0	0	0	0	0	0	0	0	0	0	0	0	0	0	0	0	0	0
mir-3690-2 (Homo sapiens)	mir-3690-2	Homo sapiens	0	0	0	1	0	0	0	1	0	NaN	NaN	NaN	NaN	0	0	0	0	0	0	0	0	0	0	0	0	0	0	0	0	0	0	0	0	0	0	0	0	0	0	0	0	0	0	0	0	0	0
mir-370 (Homo sapiens)	mir-370	Homo sapiens	0	0	0	1	0	0	0	1	0	NaN	NaN	NaN	NaN	0	0	0	0	0	0	0	0	0	0	1	1	1	0	0	0	0	0	0	0	0	0	0	0	1	1	0	0	0	0	0	0	0	0
mir-375 (Homo sapiens)	mir-375	Homo sapiens	0	0	0	1	0	0	0	1	0	NaN	NaN	NaN	NaN	0	0	0	0	0	0	0	0	0	0	0	0	0	0	0	0	0	0	0	0	0	0	0	1	1	1	0	0	0	0	0	0	0	0
mir-376a-1 (Homo sapiens)	mir-376a-1	Homo sapiens	0	0	0	1	0	0	0	1	0	NaN	NaN	NaN	NaN	0	0	0	0	0	0	0	0	0	0	0	0	0	0	0	0	0	0	0	0	0	0	0	0	0	0	0	0	0	0	0	0	0	0
mir-376c (Homo sapiens)	mir-376c	Homo sapiens	0	0	0	1	0	0	0	1	0	NaN	NaN	NaN	NaN	0	0	0	0	0	0	0	0	0	0	0	0	0	0	0	0	0	0	0	0	0	0	0	0	0	0	0	0	0	0	0	0	0	0
mir-378a (Homo sapiens)	mir-378a	Homo sapiens	0	0	0	1	0	0	0	1	0	NaN	NaN	NaN	NaN	0	0	0	0	0	0	2	9	2	9	1	1	10	0	0	0	0	0	0	0	6	0	6	0	0	6	0	0	0	0	0	0	1	9
mir-378b (Homo sapiens)	mir-378b	Homo sapiens	0	0	0	1	0	0	0	1	0	NaN	NaN	NaN	NaN	0	0	0	0	0	0	0	0	0	0	0	0	0	0	0	0	0	0	0	0	0	0	0	0	0	0	0	0	0	0	0	0	0	0
mir-378c (Homo sapiens)	mir-378c	Homo sapiens	0	0	0	1	0	0	0	1	0	NaN	NaN	NaN	NaN	0	0	0	0	0	0	0	0	0	0	0	0	0	0	0	0	0	0	0	0	0	0	0	0	0	0	0	0	0	0	0	0	0	0
mir-378d-1 (Homo sapiens)	mir-378d-1	Homo sapiens	0	0	0	1	0	0	0	1	0	NaN	NaN	NaN	NaN	0	0	0	0	0	0	0	0	0	0	0	0	0	0	0	0	0	0	0	0	1	0	1	1	1	2	0	0	0	0	0	0	0	0
mir-378e (Homo sapiens)	mir-378e	Homo sapiens	0	0	0	1	0	0	0	1	0	NaN	NaN	NaN	NaN	0	0	0	0	0	0	0	0	0	0	0	0	0	0	0	0	0	0	0	0	1	0	1	0	0	1	0	0	0	0	0	0	0	0
mir-378f (Homo sapiens)	mir-378f	Homo sapiens	0	0	0	1	0	0	0	1	0	NaN	NaN	NaN	NaN	0	0	0	0	0	0	0	0	0	0	0	0	0	0	0	0	0	0	0	0	0	0	0	0	0	0	0	0	0	0	0	0	0	0
mir-381 (Homo sapiens)	mir-381	Homo sapiens	0	0	0	1	0	0	0	1	0	NaN	NaN	NaN	NaN	0	0	0	0	0	0	0	1	0	1	0	0	1	0	0	0	0	0	0	0	0	0	0	0	0	0	0	0	0	0	0	0	0	0
mir-382 (Homo sapiens)	mir-382	Homo sapiens	0	0	0	1	0	0	0	1	0	NaN	NaN	NaN	NaN	0	0	0	0	0	0	0	0	0	0	0	0	0	0	0	0	0	0	0	0	0	0	0	0	0	0	0	0	0	0	0	0	0	0
mir-3908 (Homo sapiens)	mir-3908	Homo sapiens	0	0	0	1	0	0	0	1	0	NaN	NaN	NaN	NaN	0	0	0	0	0	0	0	0	0	0	0	0	0	0	0	0	0	0	0	0	0	0	0	0	0	0	0	0	0	0	0	0	0	0
mir-3913-1 (Homo sapiens)	mir-3913-1	Homo sapiens	0	0	0	1	0	0	0	1	0	NaN	NaN	NaN	NaN	0	0	0	0	0	0	0	0	0	0	0	0	0	0	0	0	0	0	0	0	0	0	0	0	0	0	0	0	0	0	0	0	0	0
mir-3917 (Homo sapiens)	mir-3917	Homo sapiens	0	0	0	1	0	0	0	1	0	NaN	NaN	NaN	NaN	0	0	0	0	0	0	0	0	0	0	0	0	0	0	0	0	0	0	0	0	0	0	0	0	0	0	0	0	0	0	0	0	0	0
mir-3928 (Homo sapiens)	mir-3928	Homo sapiens	0	0	0	1	0	0	0	1	0	NaN	NaN	NaN	NaN	0	0	0	0	0	0	0	0	0	0	0	0	0	0	0	0	0	0	0	0	0	0	0	0	0	0	0	0	0	0	0	0	0	0
mir-3929 (Homo sapiens)	mir-3929	Homo sapiens	0	0	0	1	0	0	0	1	0	NaN	NaN	NaN	NaN	0	0	0	0	0	0	0	0	0	0	0	1	1	0	0	0	0	0	0	0	0	0	0	0	0	0	0	0	0	0	0	0	0	0
mir-3936 (Homo sapiens)	mir-3936	Homo sapiens	0	0	0	1	0	0	0	1	0	NaN	NaN	NaN	NaN	0	0	0	0	0	0	0	0	0	0	0	0	0	0	0	0	0	0	0	0	0	0	0	0	0	0	0	0	0	0	0	0	0	0
mir-3941 (Homo sapiens)	mir-3941	Homo sapiens	0	0	0	1	0	0	0	1	0	NaN	NaN	NaN	NaN	0	0	0	0	0	0	0	0	0	0	0	0	0	0	0	0	0	0	0	0	0	0	0	0	0	0	0	0	0	0	0	0	0	0
mir-3960 (Homo sapiens)	mir-3960	Homo sapiens	0	0	0	1	0	0	0	1	0	NaN	NaN	NaN	NaN	0	0	0	0	0	0	0	0	0	0	0	0	0	0	0	0	0	0	0	0	0	0	0	0	0	0	0	0	0	0	0	0	0	0
mir-409 (Homo sapiens)	mir-409	Homo sapiens	0	0	0	1	0	0	0	1	0	NaN	NaN	NaN	NaN	0	0	0	0	0	0	0	0	0	0	0	0	0	0	0	0	0	0	0	0	0	0	0	0	0	0	0	0	0	0	0	0	0	0
mir-421 (Homo sapiens)	mir-421	Homo sapiens	0	0	0	1	0	0	0	1	0	NaN	NaN	NaN	NaN	0	0	0	0	0	0	0	0	0	0	0	0	0	0	0	0	0	0	0	0	0	0	0	0	0	0	0	0	0	0	0	0	0	0
mir-4284 (Homo sapiens)	mir-4284	Homo sapiens	0	0	0	1	0	0	0	1	0	NaN	NaN	NaN	NaN	0	0	0	0	0	0	0	0	0	0	0	0	0	0	0	0	0	0	0	0	0	0	0	0	0	0	0	0	0	0	0	0	0	0
mir-429 (Homo sapiens)	mir-429	Homo sapiens	0	0	0	1	0	0	0	1	0	NaN	NaN	NaN	NaN	0	0	0	0	0	0	0	0	0	0	0	0	0	0	0	0	0	0	0	0	0	0	0	0	1	1	0	0	0	0	0	0	0	0
mir-4306 (Homo sapiens)	mir-4306	Homo sapiens	0	0	0	1	0	0	0	1	0	NaN	NaN	NaN	NaN	0	0	0	0	0	0	0	0	0	0	0	0	0	0	0	0	0	0	0	0	0	0	0	0	0	0	0	0	0	0	0	0	0	0
mir-431 (Homo sapiens)	mir-431	Homo sapiens	0	0	0	1	0	0	0	1	0	NaN	NaN	NaN	NaN	0	0	0	0	0	0	0	0	0	0	0	0	0	0	0	0	0	0	0	0	0	0	0	0	0	0	0	0	0	0	0	0	0	0
mir-432 (Homo sapiens)	mir-432	Homo sapiens	0	0	0	1	0	0	0	1	0	NaN	NaN	NaN	NaN	0	0	0	0	0	0	0	0	0	0	0	0	0	0	0	0	0	0	0	0	0	0	0	0	1	1	0	0	0	0	0	0	0	0
mir-4326 (Homo sapiens)	mir-4326	Homo sapiens	0	0	0	1	0	0	0	1	0	NaN	NaN	NaN	NaN	0	0	0	0	0	0	0	0	0	0	0	0	0	0	0	0	0	0	0	0	0	0	0	0	0	0	0	0	0	0	0	0	0	0
mir-4419a (Homo sapiens)	mir-4419a	Homo sapiens	0	0	0	1	0	0	0	1	0	NaN	NaN	NaN	NaN	0	0	0	0	0	0	0	0	0	0	0	0	0	0	0	0	0	0	0	0	0	0	0	0	0	0	0	0	0	0	0	0	0	0
mir-4420 (Homo sapiens)	mir-4420	Homo sapiens	0	0	0	1	0	0	0	1	0	NaN	NaN	NaN	NaN	0	0	0	0	0	0	0	0	0	0	0	0	0	0	0	0	0	0	0	0	0	0	0	0	0	0	0	0	0	0	0	0	0	0
mir-4422 (Homo sapiens)	mir-4422	Homo sapiens	0	0	0	1	0	0	0	1	0	NaN	NaN	NaN	NaN	0	0	0	0	0	0	0	0	0	0	0	0	0	0	0	0	0	0	0	0	0	0	0	0	0	0	0	0	0	0	0	0	0	0
mir-4426 (Homo sapiens)	mir-4426	Homo sapiens	0	0	0	1	0	0	0	1	0	NaN	NaN	NaN	NaN	0	0	0	0	0	0	0	0	0	0	0	0	0	0	0	0	0	0	0	0	0	0	0	0	0	0	0	0	0	0	0	0	0	0
mir-4433b (Homo sapiens)	mir-4433b	Homo sapiens	0	0	0	1	0	0	0	1	0	NaN	NaN	NaN	NaN	0	0	0	0	0	0	0	0	0	0	0	0	0	0	0	0	0	0	0	0	0	0	0	0	0	0	0	0	0	0	0	0	0	0
mir-4435-1 (Homo sapiens)	mir-4435-1	Homo sapiens	0	0	0	1	0	0	0	1	0	NaN	NaN	NaN	NaN	0	0	0	0	0	0	0	0	0	0	0	0	0	0	0	0	0	0	0	0	0	0	0	0	0	0	0	0	0	0	0	0	0	0
mir-4441 (Homo sapiens)	mir-4441	Homo sapiens	0	0	0	1	0	0	0	1	0	NaN	NaN	NaN	NaN	0	0	0	0	0	0	0	0	0	0	0	0	0	0	0	0	0	0	0	0	0	0	0	0	0	0	0	0	0	0	0	0	0	0
mir-4444-1 (Homo sapiens)	mir-4444-1	Homo sapiens	0	0	0	1	0	0	0	1	0	NaN	NaN	NaN	NaN	0	0	0	0	0	0	0	0	0	0	1	1	1	0	0	0	0	0	0	0	0	0	0	0	0	0	0	0	0	0	0	0	0	0
mir-4444-2 (Homo sapiens)	mir-4444-2	Homo sapiens	0	0	0	1	0	0	0	1	0	NaN	NaN	NaN	NaN	0	0	0	0	0	0	0	0	0	0	0	0	0	0	0	0	0	0	0	0	0	0	0	0	1	1	0	0	0	0	0	0	0	0
mir-4449 (Homo sapiens)	mir-4449	Homo sapiens	0	0	0	1	0	0	0	1	0	NaN	NaN	NaN	NaN	0	0	0	0	0	0	0	0	0	0	1	1	1	0	0	0	0	0	0	0	0	0	0	1	1	1	0	0	0	0	0	0	0	0
mir-4452 (Homo sapiens)	mir-4452	Homo sapiens	0	0	0	1	0	0	0	1	0	NaN	NaN	NaN	NaN	0	0	0	0	0	0	0	0	0	0	0	0	0	0	0	0	0	0	0	0	0	0	0	0	0	0	0	0	0	0	0	0	0	0
mir-4459 (Homo sapiens)	mir-4459	Homo sapiens	0	0	0	1	0	0	0	1	0	NaN	NaN	NaN	NaN	0	0	0	0	0	0	0	0	0	0	0	0	0	0	0	0	0	0	0	0	0	0	0	0	0	0	0	0	0	0	0	0	0	0
mir-4461 (Homo sapiens)	mir-4461	Homo sapiens	0	0	0	1	0	0	0	1	0	NaN	NaN	NaN	NaN	0	0	0	0	0	0	0	0	0	0	0	1	1	0	0	0	0	0	0	0	0	0	0	0	4	4	0	0	0	0	0	0	0	0
mir-4470 (Homo sapiens)	mir-4470	Homo sapiens	0	0	0	1	0	0	0	1	0	NaN	NaN	NaN	NaN	0	0	0	0	0	0	0	0	0	0	0	0	0	0	0	0	0	0	0	0	0	0	0	0	0	0	0	0	0	0	0	0	0	0
mir-4485 (Homo sapiens)	mir-4485	Homo sapiens	0	0	0	1	0	0	0	1	0	NaN	NaN	NaN	NaN	0	0	0	0	0	0	0	0	0	0	0	0	0	0	0	0	0	0	0	0	0	0	0	0	0	0	0	0	0	0	0	0	0	0
mir-4498 (Homo sapiens)	mir-4498	Homo sapiens	0	0	0	1	0	0	0	1	0	NaN	NaN	NaN	NaN	0	0	0	0	0	0	0	0	0	0	0	0	0	0	0	0	0	0	0	0	0	0	0	0	0	0	0	0	0	0	0	0	0	0
mir-449a (Homo sapiens)	mir-449a	Homo sapiens	0	0	0	1	0	0	0	1	0	NaN	NaN	NaN	NaN	0	0	0	0	0	0	0	0	0	0	0	0	0	0	0	0	0	0	0	0	0	0	0	0	0	0	0	0	0	0	0	0	0	0
mir-449b (Homo sapiens)	mir-449b	Homo sapiens	0	0	0	1	0	0	0	1	0	NaN	NaN	NaN	NaN	0	0	0	0	0	0	0	0	0	0	0	0	0	0	0	0	0	0	0	0	0	0	0	0	0	0	0	0	0	0	0	0	0	0
mir-450a-2 (Homo sapiens)	mir-450a-2	Homo sapiens	0	0	0	1	0	0	0	1	0	NaN	NaN	NaN	NaN	0	0	0	0	0	0	0	0	0	0	0	0	0	0	0	0	0	0	0	0	0	0	0	0	0	0	0	0	0	0	0	0	0	0
mir-450b (Homo sapiens)	mir-450b	Homo sapiens	0	0	0	1	0	0	0	1	0	NaN	NaN	NaN	NaN	0	0	0	0	0	0	0	0	0	0	0	0	0	0	0	0	0	0	0	0	0	0	0	0	0	0	0	0	0	0	0	0	0	0
mir-4510 (Homo sapiens)	mir-4510	Homo sapiens	0	0	0	1	0	0	0	1	0	NaN	NaN	NaN	NaN	0	0	0	0	0	0	0	0	0	0	0	0	0	0	0	0	0	0	0	0	0	0	0	0	0	0	0	0	0	0	0	0	0	0
mir-4517 (Homo sapiens)	mir-4517	Homo sapiens	0	0	0	1	0	0	0	1	0	NaN	NaN	NaN	NaN	0	0	0	0	0	0	0	0	0	0	0	0	0	0	0	0	0	0	0	0	0	0	0	0	1	1	0	0	0	0	0	0	0	0
mir-4521 (Homo sapiens)	mir-4521	Homo sapiens	0	0	0	1	0	0	0	1	0	NaN	NaN	NaN	NaN	0	0	0	0	0	0	0	0	0	0	2	3	3	0	0	0	0	0	0	0	0	0	0	3	4	4	0	0	0	0	0	0	0	0
mir-4523 (Homo sapiens)	mir-4523	Homo sapiens	0	0	0	1	0	0	0	1	0	NaN	NaN	NaN	NaN	0	0	0	0	0	0	0	0	0	0	0	0	0	0	0	0	0	0	0	0	0	0	0	1	1	1	0	0	0	0	0	0	0	0
mir-4536-2 (Homo sapiens)	mir-4536-2	Homo sapiens	0	0	0	1	0	0	0	1	0	NaN	NaN	NaN	NaN	0	0	0	0	0	0	0	0	0	0	0	0	0	0	0	0	0	0	0	0	0	0	0	0	0	0	0	0	0	0	0	0	0	0
mir-454 (Homo sapiens)	mir-454	Homo sapiens	0	0	0	1	0	0	0	1	0	NaN	NaN	NaN	NaN	0	0	0	0	0	0	0	0	0	0	0	0	0	0	0	0	0	0	0	0	0	0	0	0	0	0	0	0	0	0	0	0	0	0
mir-4639 (Homo sapiens)	mir-4639	Homo sapiens	0	0	0	1	0	0	0	1	0	NaN	NaN	NaN	NaN	0	0	0	0	0	0	0	0	0	0	0	0	0	0	0	0	0	0	0	0	0	0	0	0	0	0	0	0	0	0	0	0	0	0
mir-4640 (Homo sapiens)	mir-4640	Homo sapiens	0	0	0	1	0	0	0	1	0	NaN	NaN	NaN	NaN	0	0	0	0	0	0	0	0	0	0	0	0	0	0	0	0	0	0	0	0	0	0	0	0	0	0	0	0	0	0	0	0	0	0
mir-4647 (Homo sapiens)	mir-4647	Homo sapiens	0	0	0	1	0	0	0	1	0	NaN	NaN	NaN	NaN	0	0	0	0	0	0	0	0	0	0	0	0	0	0	0	0	0	0	0	0	0	0	0	0	0	0	0	0	0	0	0	0	0	0
mir-4648 (Homo sapiens)	mir-4648	Homo sapiens	0	0	0	1	0	0	0	1	0	NaN	NaN	NaN	NaN	0	0	0	0	0	0	0	0	0	0	0	0	0	0	0	0	0	0	0	0	0	0	0	0	0	0	0	0	0	0	0	0	0	0
mir-4658 (Homo sapiens)	mir-4658	Homo sapiens	0	0	0	1	0	0	0	1	0	NaN	NaN	NaN	NaN	0	0	0	0	0	0	0	0	0	0	0	1	1	0	0	0	0	0	0	0	0	0	0	0	0	0	0	0	0	0	0	0	0	0
mir-4664 (Homo sapiens)	mir-4664	Homo sapiens	0	0	0	1	0	0	0	1	0	NaN	NaN	NaN	NaN	0	0	0	0	0	0	0	0	0	0	0	0	0	0	0	0	0	0	0	0	0	0	0	0	0	0	0	0	0	0	0	0	0	0
mir-4674 (Homo sapiens)	mir-4674	Homo sapiens	0	0	0	1	0	0	0	1	0	NaN	NaN	NaN	NaN	0	0	0	0	0	0	0	0	0	0	0	0	0	0	0	0	0	0	0	0	0	0	0	0	0	0	0	0	0	0	0	0	0	0
mir-4676 (Homo sapiens)	mir-4676	Homo sapiens	0	0	0	1	0	0	0	1	0	NaN	NaN	NaN	NaN	0	0	0	0	0	0	0	0	0	0	0	0	0	0	0	0	0	0	0	0	0	0	0	0	0	0	0	0	0	0	0	0	0	0
mir-4680 (Homo sapiens)	mir-4680	Homo sapiens	0	0	0	1	0	0	0	1	0	NaN	NaN	NaN	NaN	0	0	0	0	0	0	0	0	0	0	0	0	0	0	0	0	0	0	0	0	0	0	0	0	0	0	0	0	0	0	0	0	0	0
mir-4700 (Homo sapiens)	mir-4700	Homo sapiens	0	0	0	1	0	0	0	1	0	NaN	NaN	NaN	NaN	0	0	0	0	0	0	0	0	0	0	1	1	1	0	0	0	0	0	0	0	0	0	0	0	0	0	0	0	0	0	0	0	0	0
mir-4709 (Homo sapiens)	mir-4709	Homo sapiens	0	0	0	1	0	0	0	1	0	NaN	NaN	NaN	NaN	0	0	0	0	0	0	0	0	0	0	0	0	0	0	0	0	0	0	0	0	0	0	0	0	0	0	0	0	0	0	0	0	0	0
mir-4713 (Homo sapiens)	mir-4713	Homo sapiens	0	0	0	1	0	0	0	1	0	NaN	NaN	NaN	NaN	0	0	0	0	0	0	0	0	0	0	0	0	0	0	0	0	0	0	0	0	0	0	0	0	0	0	0	0	0	0	0	0	0	0
mir-4721 (Homo sapiens)	mir-4721	Homo sapiens	0	0	0	1	0	0	0	1	0	NaN	NaN	NaN	NaN	0	0	0	0	0	0	0	0	0	0	0	0	0	0	0	0	0	0	0	0	0	0	0	0	0	0	0	0	0	0	0	0	0	0
mir-4725 (Homo sapiens)	mir-4725	Homo sapiens	0	0	0	1	0	0	0	1	0	NaN	NaN	NaN	NaN	0	0	0	0	0	0	0	0	0	0	0	0	0	0	0	0	0	0	0	0	0	0	0	0	0	0	0	0	0	0	0	0	0	0
mir-4730 (Homo sapiens)	mir-4730	Homo sapiens	0	0	0	1	0	0	0	1	0	NaN	NaN	NaN	NaN	0	0	0	0	0	0	0	0	0	0	0	0	0	0	0	0	0	0	0	0	0	0	0	0	0	0	0	0	0	0	0	0	0	0
mir-4738 (Homo sapiens)	mir-4738	Homo sapiens	0	0	0	1	0	0	0	1	0	NaN	NaN	NaN	NaN	0	0	0	0	0	0	0	0	0	0	0	0	0	0	0	0	0	0	0	0	0	0	0	0	0	0	0	0	0	0	0	0	0	0
mir-4742 (Homo sapiens)	mir-4742	Homo sapiens	0	0	0	1	0	0	0	1	0	NaN	NaN	NaN	NaN	0	0	0	0	0	0	0	0	0	0	0	0	0	0	0	0	0	0	0	0	0	0	0	0	0	0	0	0	0	0	0	0	0	0
mir-4744 (Homo sapiens)	mir-4744	Homo sapiens	0	0	0	1	0	0	0	1	0	NaN	NaN	NaN	NaN	0	0	0	0	0	0	0	0	0	0	0	0	0	0	0	0	0	0	0	0	0	0	0	0	0	0	0	0	0	0	0	0	0	0
mir-4746 (Homo sapiens)	mir-4746	Homo sapiens	0	0	0	1	0	0	0	1	0	NaN	NaN	NaN	NaN	0	0	0	0	0	0	0	0	0	0	0	0	0	0	0	0	0	0	0	0	0	0	0	0	0	0	0	0	0	0	0	0	0	0
mir-4751 (Homo sapiens)	mir-4751	Homo sapiens	0	0	0	1	0	0	0	1	0	NaN	NaN	NaN	NaN	0	0	0	0	0	0	0	0	0	0	0	0	0	0	0	0	0	0	0	0	0	0	0	0	0	0	0	0	0	0	0	0	0	0
mir-4753 (Homo sapiens)	mir-4753	Homo sapiens	0	0	0	1	0	0	0	1	0	NaN	NaN	NaN	NaN	0	0	0	0	0	0	0	0	0	0	0	0	0	0	0	0	0	0	0	0	0	0	0	0	0	0	0	0	0	0	0	0	0	0
mir-4758 (Homo sapiens)	mir-4758	Homo sapiens	0	0	0	1	0	0	0	1	0	NaN	NaN	NaN	NaN	0	0	0	0	0	0	0	0	0	0	0	0	0	0	0	0	0	0	0	0	0	0	0	0	0	0	0	0	0	0	0	0	0	0
mir-4763 (Homo sapiens)	mir-4763	Homo sapiens	0	0	0	1	0	0	0	1	0	NaN	NaN	NaN	NaN	0	0	0	0	0	0	0	0	0	0	0	0	0	0	0	0	0	0	0	0	0	0	0	0	0	0	0	0	0	0	0	0	0	0
mir-4774 (Homo sapiens)	mir-4774	Homo sapiens	0	0	0	1	0	0	0	1	0	NaN	NaN	NaN	NaN	0	0	0	0	0	0	0	0	0	0	0	0	0	0	0	0	0	0	0	0	0	0	0	0	0	0	0	0	0	0	0	0	0	0
mir-4782 (Homo sapiens)	mir-4782	Homo sapiens	0	0	0	1	0	0	0	1	0	NaN	NaN	NaN	NaN	0	0	0	0	0	0	0	0	0	0	0	0	0	0	0	0	0	0	0	0	0	0	0	0	0	0	0	0	0	0	0	0	0	0
mir-4784 (Homo sapiens)	mir-4784	Homo sapiens	0	0	0	1	0	0	0	1	0	NaN	NaN	NaN	NaN	0	0	0	0	0	0	0	0	0	0	0	0	0	0	0	0	0	0	0	0	0	0	0	0	0	0	0	0	0	0	0	0	0	0
mir-4797 (Homo sapiens)	mir-4797	Homo sapiens	0	0	0	1	0	0	0	1	0	NaN	NaN	NaN	NaN	0	0	0	0	0	0	0	0	0	0	0	0	0	0	0	0	0	0	0	0	0	0	0	0	0	0	0	0	0	0	0	0	0	0
mir-4802 (Homo sapiens)	mir-4802	Homo sapiens	0	0	0	1	0	0	0	1	0	NaN	NaN	NaN	NaN	0	0	0	0	0	0	0	0	0	0	0	0	0	0	0	0	0	0	0	0	0	0	0	0	0	0	0	0	0	0	0	0	0	0
mir-483 (Homo sapiens)	mir-483	Homo sapiens	0	0	0	1	0	0	0	1	0	NaN	NaN	NaN	NaN	0	0	0	0	0	0	0	0	0	0	0	0	0	0	0	0	0	0	0	0	0	0	0	0	0	0	0	0	0	0	0	0	0	0
mir-485 (Homo sapiens)	mir-485	Homo sapiens	0	0	0	1	0	0	0	1	0	NaN	NaN	NaN	NaN	0	0	0	0	0	0	0	0	0	0	0	0	0	0	0	0	0	0	0	0	0	0	0	0	0	0	0	0	0	0	0	0	0	0
mir-487b (Homo sapiens)	mir-487b	Homo sapiens	0	0	0	1	0	0	0	1	0	NaN	NaN	NaN	NaN	0	0	0	0	0	0	0	0	0	0	0	0	0	0	0	0	0	0	0	0	0	0	0	0	0	0	0	0	0	0	0	0	0	0
mir-491 (Homo sapiens)	mir-491	Homo sapiens	0	0	0	1	0	0	0	1	0	NaN	NaN	NaN	NaN	0	0	0	0	0	0	0	0	0	0	0	0	0	0	0	0	0	0	0	0	0	0	0	0	0	0	0	0	0	0	0	0	0	0
mir-492 (Homo sapiens)	mir-492	Homo sapiens	0	0	0	1	0	0	0	1	0	NaN	NaN	NaN	NaN	0	0	0	0	0	0	0	0	0	0	0	0	0	0	0	0	0	0	0	0	0	0	0	0	0	0	0	0	0	0	0	0	0	0
mir-494 (Homo sapiens)	mir-494	Homo sapiens	0	0	0	1	0	0	0	1	0	NaN	NaN	NaN	NaN	0	0	0	0	0	0	0	0	0	0	0	0	0	0	0	0	0	0	0	0	0	0	0	0	0	0	0	0	0	0	0	0	0	0
mir-495 (Homo sapiens)	mir-495	Homo sapiens	0	0	0	1	0	0	0	1	0	NaN	NaN	NaN	NaN	0	0	0	0	0	0	0	0	0	0	0	0	0	0	0	0	0	0	0	0	0	0	0	0	0	0	0	0	0	0	0	0	0	0
mir-4999 (Homo sapiens)	mir-4999	Homo sapiens	0	0	0	1	0	0	0	1	0	NaN	NaN	NaN	NaN	0	0	0	0	0	0	0	0	0	0	0	0	0	0	0	0	0	0	0	0	0	0	0	0	0	0	0	0	0	0	0	0	0	0
mir-5001 (Homo sapiens)	mir-5001	Homo sapiens	0	0	0	1	0	0	0	1	0	NaN	NaN	NaN	NaN	0	0	0	0	0	0	0	0	0	0	0	0	0	0	0	0	0	0	0	0	0	0	0	0	0	0	0	0	0	0	0	0	0	0
mir-5009 (Homo sapiens)	mir-5009	Homo sapiens	0	0	0	1	0	0	0	1	0	NaN	NaN	NaN	NaN	0	0	0	0	0	0	0	0	0	0	0	0	0	0	0	0	0	0	0	0	0	0	0	0	0	0	0	0	0	0	0	0	0	0
mir-500a (Homo sapiens)	mir-500a	Homo sapiens	0	0	0	1	0	0	0	1	0	NaN	NaN	NaN	NaN	0	0	0	0	0	0	0	0	0	0	1	6	6	0	0	0	0	0	0	0	0	0	0	0	17	17	0	0	0	0	0	0	0	0
mir-500b (Homo sapiens)	mir-500b	Homo sapiens	0	0	0	1	0	0	0	1	0	NaN	NaN	NaN	NaN	0	0	0	0	0	0	0	0	0	0	0	1	1	0	0	0	0	0	0	0	0	0	0	0	0	0	0	0	0	0	0	0	0	0
mir-501 (Homo sapiens)	mir-501	Homo sapiens	0	0	0	1	0	0	0	1	0	NaN	NaN	NaN	NaN	0	0	0	0	0	0	0	0	0	0	0	2	2	0	0	0	0	0	0	0	0	0	0	0	1	1	0	0	0	0	0	0	0	0
mir-5010 (Homo sapiens)	mir-5010	Homo sapiens	0	0	0	1	0	0	0	1	0	NaN	NaN	NaN	NaN	0	0	0	0	0	0	0	0	0	0	0	0	0	0	0	0	0	0	0	0	0	0	0	0	0	0	0	0	0	0	0	0	0	0
mir-502 (Homo sapiens)	mir-502	Homo sapiens	0	0	0	1	0	0	0	1	0	NaN	NaN	NaN	NaN	0	0	0	0	0	0	0	0	0	0	0	0	0	0	0	0	0	0	0	0	0	0	0	0	6	6	0	0	0	0	0	0	0	0
mir-503 (Homo sapiens)	mir-503	Homo sapiens	0	0	0	1	0	0	0	1	0	NaN	NaN	NaN	NaN	0	0	0	0	0	0	0	0	0	0	0	0	0	0	0	0	0	0	0	0	0	0	0	3	3	3	0	0	0	0	0	0	0	0
mir-504 (Homo sapiens)	mir-504	Homo sapiens	0	0	0	1	0	0	0	1	0	NaN	NaN	NaN	NaN	0	0	0	0	0	0	0	0	0	0	1	1	1	0	0	0	0	0	0	0	0	0	0	1	1	1	0	0	0	0	0	0	0	0
mir-5047 (Homo sapiens)	mir-5047	Homo sapiens	0	0	0	1	0	0	0	1	0	NaN	NaN	NaN	NaN	0	0	0	0	0	0	0	0	0	0	0	0	0	0	0	0	0	0	0	0	0	0	0	0	0	0	0	0	0	0	0	0	0	0
mir-505 (Homo sapiens)	mir-505	Homo sapiens	0	0	0	1	0	0	0	1	0	NaN	NaN	NaN	NaN	0	0	0	0	0	0	0	0	0	0	0	0	0	0	0	0	0	0	0	0	0	0	0	0	0	0	0	0	0	0	0	0	0	0
mir-5088 (Homo sapiens)	mir-5088	Homo sapiens	0	0	0	1	0	0	0	1	0	NaN	NaN	NaN	NaN	0	0	0	0	0	0	0	0	0	0	0	0	0	0	0	0	0	0	0	0	0	0	0	0	0	0	0	0	0	0	0	0	0	0
mir-5091 (Homo sapiens)	mir-5091	Homo sapiens	0	0	0	1	0	0	0	1	0	NaN	NaN	NaN	NaN	0	0	0	0	0	0	0	0	0	0	0	0	0	0	0	0	0	0	0	0	0	0	0	0	0	0	0	0	0	0	0	0	0	0
mir-5092 (Homo sapiens)	mir-5092	Homo sapiens	0	0	0	1	0	0	0	1	0	NaN	NaN	NaN	NaN	0	0	0	0	0	0	0	0	0	0	0	0	0	0	0	0	0	0	0	0	0	0	0	0	0	0	0	0	0	0	0	0	0	0
mir-5095 (Homo sapiens)	mir-5095	Homo sapiens	0	0	0	1	0	0	0	1	0	NaN	NaN	NaN	NaN	0	0	0	0	0	0	0	0	0	0	0	0	0	0	0	0	0	0	0	0	0	0	0	0	0	0	0	0	0	0	0	0	0	0
mir-5096 (Homo sapiens)	mir-5096	Homo sapiens	0	0	0	1	0	0	0	1	0	NaN	NaN	NaN	NaN	0	0	0	0	0	0	0	0	0	0	2	2	2	0	0	0	0	0	0	0	0	0	0	3	3	3	0	0	0	0	0	0	0	0
mir-541 (Homo sapiens)	mir-541	Homo sapiens	0	0	0	1	0	0	0	1	0	NaN	NaN	NaN	NaN	0	0	0	0	0	0	0	0	0	0	0	0	0	0	0	0	0	0	0	0	0	0	0	0	0	0	0	0	0	0	0	0	0	0
mir-542 (Homo sapiens)	mir-542	Homo sapiens	0	0	0	1	0	0	0	1	0	NaN	NaN	NaN	NaN	0	0	0	0	0	0	0	0	0	0	0	0	0	0	0	0	0	0	0	0	0	0	0	0	0	0	0	0	0	0	0	0	0	0
mir-543 (Homo sapiens)	mir-543	Homo sapiens	0	0	0	1	0	0	0	1	0	NaN	NaN	NaN	NaN	0	0	0	0	0	0	0	0	0	0	0	0	0	0	0	0	0	0	0	0	0	0	0	0	0	0	0	0	0	0	0	0	0	1
mir-548aa-2 (Homo sapiens)	mir-548aa-2	Homo sapiens	0	0	0	1	0	0	0	1	0	NaN	NaN	NaN	NaN	0	0	0	0	0	0	0	0	0	0	0	0	0	0	0	0	0	0	0	0	0	0	0	0	0	0	0	0	0	0	0	0	0	0
mir-548ac (Homo sapiens)	mir-548ac	Homo sapiens	0	0	0	1	0	0	0	1	0	NaN	NaN	NaN	NaN	0	0	0	0	0	0	0	0	0	0	0	0	0	0	0	0	0	0	0	0	0	0	0	0	0	0	0	0	0	0	0	0	0	0
mir-548ae-2 (Homo sapiens)	mir-548ae-2	Homo sapiens	0	0	0	1	0	0	0	1	0	NaN	NaN	NaN	NaN	0	0	0	0	0	0	0	0	0	0	0	0	0	0	0	0	0	0	0	0	0	0	0	0	0	0	0	0	0	0	0	0	0	0
mir-548aj-2 (Homo sapiens)	mir-548aj-2	Homo sapiens	0	0	0	1	0	0	0	1	0	NaN	NaN	NaN	NaN	0	0	0	0	0	0	0	0	0	0	0	0	0	0	0	0	0	0	0	0	0	0	0	0	0	0	0	0	0	0	0	0	0	0
mir-548ap (Homo sapiens)	mir-548ap	Homo sapiens	0	0	0	1	0	0	0	1	0	NaN	NaN	NaN	NaN	0	0	0	0	0	0	0	0	0	0	0	0	0	0	0	0	0	0	0	0	0	0	0	0	0	0	0	0	0	0	0	0	0	0
mir-548aw (Homo sapiens)	mir-548aw	Homo sapiens	0	0	0	1	0	0	0	1	0	NaN	NaN	NaN	NaN	0	0	0	0	0	0	0	0	0	0	0	0	0	0	0	0	0	0	0	0	0	0	0	0	0	0	0	0	0	0	0	0	0	0
mir-548ax (Homo sapiens)	mir-548ax	Homo sapiens	0	0	0	1	0	0	0	1	0	NaN	NaN	NaN	NaN	0	0	0	0	0	0	0	0	0	0	0	0	0	0	0	0	0	0	0	0	0	0	0	0	0	0	0	0	0	0	0	0	0	0
mir-548az (Homo sapiens)	mir-548az	Homo sapiens	0	0	0	1	0	0	0	1	0	NaN	NaN	NaN	NaN	0	0	0	0	0	0	0	0	0	0	0	0	0	0	0	0	0	0	0	0	0	0	0	0	0	0	0	0	0	0	0	0	0	0
mir-548ba (Homo sapiens)	mir-548ba	Homo sapiens	0	0	0	1	0	0	0	1	0	NaN	NaN	NaN	NaN	0	0	0	0	0	0	0	0	0	0	0	0	0	0	0	0	0	0	0	0	0	0	0	0	0	0	0	0	0	0	0	0	0	0
mir-548d-2 (Homo sapiens)	mir-548d-2	Homo sapiens	0	0	0	1	0	0	0	1	0	NaN	NaN	NaN	NaN	0	0	0	0	0	0	0	0	0	0	0	0	0	0	0	0	0	0	0	0	0	0	0	0	0	0	0	0	0	0	0	0	0	0
mir-548f-1 (Homo sapiens)	mir-548f-1	Homo sapiens	0	0	0	1	0	0	0	1	0	NaN	NaN	NaN	NaN	0	0	0	0	0	0	0	0	0	0	0	0	0	0	0	0	0	0	0	0	0	0	0	0	0	0	0	0	0	0	0	0	0	0
mir-548f-2 (Homo sapiens)	mir-548f-2	Homo sapiens	0	0	0	1	0	0	0	1	0	NaN	NaN	NaN	NaN	0	0	0	0	0	0	0	0	0	0	0	0	0	0	0	0	0	0	0	0	0	0	0	0	0	0	0	0	0	0	0	0	0	0
mir-548l (Homo sapiens)	mir-548l	Homo sapiens	0	0	0	1	0	0	0	1	0	NaN	NaN	NaN	NaN	0	0	0	0	0	0	0	0	0	0	0	0	0	0	0	0	0	0	0	0	0	0	0	0	0	0	0	0	0	0	0	0	0	0
mir-548o (Homo sapiens)	mir-548o	Homo sapiens	0	0	0	1	0	0	0	1	0	NaN	NaN	NaN	NaN	0	0	0	0	0	0	0	0	0	0	0	0	0	0	0	0	0	0	0	0	0	0	0	0	0	0	0	0	0	0	0	0	0	0
mir-548o-2 (Homo sapiens)	mir-548o-2	Homo sapiens	0	0	0	1	0	0	0	1	0	NaN	NaN	NaN	NaN	0	0	0	0	0	0	0	0	0	0	0	0	0	0	0	0	0	0	0	0	0	0	0	0	0	0	0	0	0	0	0	0	0	0
mir-548q (Homo sapiens)	mir-548q	Homo sapiens	0	0	0	1	0	0	0	1	0	NaN	NaN	NaN	NaN	0	0	0	0	0	0	0	0	0	0	0	0	0	0	0	0	0	0	0	0	0	0	0	0	0	0	0	0	0	0	0	0	0	0
mir-551b (Homo sapiens)	mir-551b	Homo sapiens	0	0	0	1	0	0	0	1	0	NaN	NaN	NaN	NaN	0	0	0	0	0	0	0	0	0	0	0	0	0	0	0	0	0	0	0	0	0	0	0	0	0	0	0	0	0	0	0	0	0	0
mir-555 (Homo sapiens)	mir-555	Homo sapiens	0	0	0	1	0	0	0	1	0	NaN	NaN	NaN	NaN	0	0	0	0	0	0	0	0	0	0	0	0	0	0	0	0	0	0	0	0	0	0	0	0	0	0	0	0	0	0	0	0	0	0
mir-5571 (Homo sapiens)	mir-5571	Homo sapiens	0	0	0	1	0	0	0	1	0	NaN	NaN	NaN	NaN	0	0	0	0	0	0	0	0	0	0	0	0	0	0	0	0	0	0	0	0	0	0	0	0	0	0	0	0	0	0	0	0	0	0
mir-558 (Homo sapiens)	mir-558	Homo sapiens	0	0	0	1	0	0	0	1	0	NaN	NaN	NaN	NaN	0	0	0	0	0	0	0	0	0	0	0	0	0	0	0	0	0	0	0	0	0	0	0	0	0	0	0	0	0	0	0	0	0	0
mir-559 (Homo sapiens)	mir-559	Homo sapiens	0	0	0	1	0	0	0	1	0	NaN	NaN	NaN	NaN	0	0	0	0	0	0	0	0	0	0	0	0	0	0	0	0	0	0	0	0	0	0	0	0	0	0	0	0	0	0	0	0	0	0
mir-566 (Homo sapiens)	mir-566	Homo sapiens	0	0	0	1	0	0	0	1	0	NaN	NaN	NaN	NaN	0	0	0	0	0	0	0	0	0	0	0	0	0	0	0	0	0	0	0	0	0	0	0	0	0	0	0	0	0	0	0	0	0	0
mir-567 (Homo sapiens)	mir-567	Homo sapiens	0	0	0	1	0	0	0	1	0	NaN	NaN	NaN	NaN	0	0	0	0	0	0	0	0	0	0	0	0	0	0	0	0	0	0	0	0	0	0	0	0	0	0	0	0	0	0	0	0	0	0
mir-5687 (Homo sapiens)	mir-5687	Homo sapiens	0	0	0	1	0	0	0	1	0	NaN	NaN	NaN	NaN	0	0	0	0	0	0	0	0	0	0	0	0	0	0	0	0	0	0	0	0	0	0	0	0	0	0	0	0	0	0	0	0	0	0
mir-5688 (Homo sapiens)	mir-5688	Homo sapiens	0	0	0	1	0	0	0	1	0	NaN	NaN	NaN	NaN	0	0	0	0	0	0	0	0	0	0	0	0	0	0	0	0	0	0	0	0	0	0	0	0	0	0	0	0	0	0	0	0	0	0
mir-5689 (Homo sapiens)	mir-5689	Homo sapiens	0	0	0	1	0	0	0	1	0	NaN	NaN	NaN	NaN	0	0	0	0	0	0	0	0	0	0	0	0	0	0	0	0	0	0	0	0	0	0	0	0	0	0	0	0	0	0	0	0	0	0
mir-569 (Homo sapiens)	mir-569	Homo sapiens	0	0	0	1	0	0	0	1	0	NaN	NaN	NaN	NaN	0	0	0	0	0	0	0	0	0	0	0	0	0	0	0	0	0	0	0	0	0	0	0	0	0	0	0	0	0	0	0	0	0	0
mir-5695 (Homo sapiens)	mir-5695	Homo sapiens	0	0	0	1	0	0	0	1	0	NaN	NaN	NaN	NaN	0	0	0	0	0	0	0	0	0	0	0	0	0	0	0	0	0	0	0	0	0	0	0	0	0	0	0	0	0	0	0	0	0	0
mir-5705 (Homo sapiens)	mir-5705	Homo sapiens	0	0	0	1	0	0	0	1	0	NaN	NaN	NaN	NaN	0	0	0	0	0	0	0	0	0	0	0	0	0	0	0	0	0	0	0	0	0	0	0	0	0	0	0	0	0	0	0	0	0	0
mir-576 (Homo sapiens)	mir-576	Homo sapiens	0	0	0	1	0	0	0	1	0	NaN	NaN	NaN	NaN	0	0	0	0	0	0	0	0	0	0	0	0	0	0	0	0	0	0	0	0	0	0	0	0	0	0	0	0	0	0	0	0	0	0
mir-582 (Homo sapiens)	mir-582	Homo sapiens	0	0	0	1	0	0	0	1	0	NaN	NaN	NaN	NaN	0	0	0	0	0	0	0	0	0	0	0	0	0	0	0	0	0	0	0	0	0	0	0	0	0	0	0	0	0	0	0	0	0	0
mir-585 (Homo sapiens)	mir-585	Homo sapiens	0	0	0	1	0	0	0	1	0	NaN	NaN	NaN	NaN	0	0	0	0	0	0	0	0	0	0	0	0	0	0	0	0	0	0	0	0	0	0	0	0	0	0	0	0	0	0	0	0	0	0
mir-590 (Homo sapiens)	mir-590	Homo sapiens	0	0	0	1	0	0	0	1	0	NaN	NaN	NaN	NaN	0	0	0	0	0	0	0	0	0	0	0	0	0	0	0	0	0	0	0	0	0	0	0	0	0	0	0	0	0	0	0	0	0	0
mir-591 (Homo sapiens)	mir-591	Homo sapiens	0	0	0	1	0	0	0	1	0	NaN	NaN	NaN	NaN	0	0	0	0	0	0	0	0	0	0	0	0	0	0	0	0	0	0	0	0	0	0	0	0	0	0	0	0	0	0	0	0	0	0
mir-607 (Homo sapiens)	mir-607	Homo sapiens	0	0	0	1	0	0	0	1	0	NaN	NaN	NaN	NaN	0	0	0	0	0	0	0	0	0	0	0	0	0	0	0	0	0	0	0	0	0	0	0	0	0	0	0	0	0	0	0	0	0	0
mir-6079 (Homo sapiens)	mir-6079	Homo sapiens	0	0	0	1	0	0	0	1	0	NaN	NaN	NaN	NaN	0	0	0	0	0	0	0	0	0	0	0	0	0	0	0	0	0	0	0	0	0	0	0	0	0	0	0	0	0	0	0	0	0	0
mir-6087 (Homo sapiens)	mir-6087	Homo sapiens	0	0	0	1	0	0	0	1	0	NaN	NaN	NaN	NaN	0	0	0	0	0	0	0	0	0	0	0	0	0	0	0	0	0	0	0	0	0	0	0	0	0	0	0	0	0	0	0	0	0	0
mir-612 (Homo sapiens)	mir-612	Homo sapiens	0	0	0	1	0	0	0	1	0	NaN	NaN	NaN	NaN	0	0	0	0	0	0	0	0	0	0	0	0	0	0	0	0	0	0	0	0	0	0	0	0	0	0	0	0	0	0	0	0	0	0
mir-6127 (Homo sapiens)	mir-6127	Homo sapiens	0	0	0	1	0	0	0	1	0	NaN	NaN	NaN	NaN	0	0	0	0	0	0	0	0	0	0	0	0	0	0	0	0	0	0	0	0	0	0	0	0	0	0	0	0	0	0	0	0	0	0
mir-6131 (Homo sapiens)	mir-6131	Homo sapiens	0	0	0	1	0	0	0	1	0	NaN	NaN	NaN	NaN	0	0	0	0	0	0	0	0	0	0	0	0	0	0	0	0	0	0	0	0	0	0	0	0	0	0	0	0	0	0	0	0	0	0
mir-614 (Homo sapiens)	mir-614	Homo sapiens	0	0	0	1	0	0	0	1	0	NaN	NaN	NaN	NaN	0	0	0	0	0	0	0	0	0	0	0	0	0	0	0	0	0	0	0	0	0	0	0	0	0	0	0	0	0	0	0	0	0	0
mir-615 (Homo sapiens)	mir-615	Homo sapiens	0	0	0	1	0	0	0	1	0	NaN	NaN	NaN	NaN	0	0	0	0	0	0	0	0	0	0	0	0	0	0	0	0	0	0	0	0	0	0	0	0	0	0	0	0	0	0	0	0	0	0
mir-619 (Homo sapiens)	mir-619	Homo sapiens	0	0	0	1	0	0	0	1	0	NaN	NaN	NaN	NaN	0	0	0	0	0	0	0	0	0	0	0	1	1	0	0	0	0	0	0	0	0	0	0	0	0	0	0	0	0	0	0	0	0	0
mir-622 (Homo sapiens)	mir-622	Homo sapiens	0	0	0	1	0	0	0	1	0	NaN	NaN	NaN	NaN	0	0	0	0	0	0	0	0	0	0	0	0	0	0	0	0	0	0	0	0	0	0	0	0	0	0	0	0	0	0	0	0	0	0
mir-623 (Homo sapiens)	mir-623	Homo sapiens	0	0	0	1	0	0	0	1	0	NaN	NaN	NaN	NaN	0	0	0	0	0	0	0	0	0	0	0	0	0	0	0	0	0	0	0	0	0	0	0	0	0	0	0	0	0	0	0	0	0	0
mir-625 (Homo sapiens)	mir-625	Homo sapiens	0	0	0	1	0	0	0	1	0	NaN	NaN	NaN	NaN	0	0	0	0	0	0	0	0	0	0	0	0	0	0	0	0	0	0	0	0	0	0	0	0	0	0	0	0	0	0	0	0	0	0
mir-628 (Homo sapiens)	mir-628	Homo sapiens	0	0	0	1	0	0	0	1	0	NaN	NaN	NaN	NaN	0	0	0	0	0	0	0	0	0	0	0	0	0	0	0	0	0	0	0	0	0	0	0	0	1	1	0	0	0	0	0	0	0	0
mir-632 (Homo sapiens)	mir-632	Homo sapiens	0	0	0	1	0	0	0	1	0	NaN	NaN	NaN	NaN	0	0	0	0	0	0	0	0	0	0	0	0	0	0	0	0	0	0	0	0	0	0	0	0	0	0	0	0	0	0	0	0	0	0
mir-640 (Homo sapiens)	mir-640	Homo sapiens	0	0	0	1	0	0	0	1	0	NaN	NaN	NaN	NaN	0	0	0	0	0	0	0	0	0	0	0	0	0	0	0	0	0	0	0	0	0	0	0	0	0	0	0	0	0	0	0	0	0	0
mir-641 (Homo sapiens)	mir-641	Homo sapiens	0	0	0	1	0	0	0	1	0	NaN	NaN	NaN	NaN	0	0	0	0	0	0	0	0	0	0	0	0	0	0	0	0	0	0	0	0	0	0	0	0	0	0	0	0	0	0	0	0	0	0
mir-647 (Homo sapiens)	mir-647	Homo sapiens	0	0	0	1	0	0	0	1	0	NaN	NaN	NaN	NaN	0	0	0	0	0	0	0	0	0	0	0	0	0	0	0	0	0	0	0	0	0	0	0	0	0	0	0	0	0	0	0	0	0	0
mir-650 (Homo sapiens)	mir-650	Homo sapiens	0	0	0	1	0	0	0	1	0	NaN	NaN	NaN	NaN	0	0	0	0	0	0	0	0	0	0	0	0	0	0	0	0	0	0	0	0	0	0	0	0	0	0	0	0	0	0	0	0	0	0
mir-6500 (Homo sapiens)	mir-6500	Homo sapiens	0	0	0	1	0	0	0	1	0	NaN	NaN	NaN	NaN	0	0	0	0	0	0	0	0	0	0	0	0	0	0	0	0	0	0	0	0	0	0	0	0	0	0	0	0	0	0	0	0	0	0
mir-6502 (Homo sapiens)	mir-6502	Homo sapiens	0	0	0	1	0	0	0	1	0	NaN	NaN	NaN	NaN	0	0	0	0	0	0	0	0	0	0	0	0	0	0	0	0	0	0	0	0	0	0	0	0	0	0	0	0	0	0	0	0	0	0
mir-6503 (Homo sapiens)	mir-6503	Homo sapiens	0	0	0	1	0	0	0	1	0	NaN	NaN	NaN	NaN	0	0	0	0	0	0	0	0	0	0	0	0	0	0	0	0	0	0	0	0	0	0	0	0	0	0	0	0	0	0	0	0	0	0
mir-6510 (Homo sapiens)	mir-6510	Homo sapiens	0	0	0	1	0	0	0	1	0	NaN	NaN	NaN	NaN	0	0	0	0	0	0	0	0	0	0	0	0	0	0	0	0	0	0	0	0	0	0	0	0	0	0	0	0	0	0	0	0	0	0
mir-6511a-1 (Homo sapiens)	mir-6511a-1	Homo sapiens	0	0	0	1	0	0	0	1	0	NaN	NaN	NaN	NaN	0	0	0	0	0	0	0	0	0	0	0	0	0	0	0	0	0	0	0	0	0	0	0	0	0	0	0	0	0	0	0	0	0	0
mir-6511a-2 (Homo sapiens)	mir-6511a-2	Homo sapiens	0	0	0	1	0	0	0	1	0	NaN	NaN	NaN	NaN	0	0	0	0	0	0	0	0	0	0	0	0	0	0	0	0	0	0	0	0	0	0	0	0	0	0	0	0	0	0	0	0	0	0
mir-6511a-3 (Homo sapiens)	mir-6511a-3	Homo sapiens	0	0	0	1	0	0	0	1	0	NaN	NaN	NaN	NaN	0	0	0	0	0	0	0	0	0	0	0	1	1	0	0	0	0	0	0	0	0	0	0	0	0	0	0	0	0	0	0	0	0	0
mir-6511a-4 (Homo sapiens)	mir-6511a-4	Homo sapiens	0	0	0	1	0	0	0	1	0	NaN	NaN	NaN	NaN	0	0	0	0	0	0	0	0	0	0	0	0	0	0	0	0	0	0	0	0	0	0	0	0	0	0	0	0	0	0	0	0	0	0
mir-6511b-1 (Homo sapiens)	mir-6511b-1	Homo sapiens	0	0	0	1	0	0	0	1	0	NaN	NaN	NaN	NaN	0	0	0	0	0	0	0	0	0	0	0	0	0	0	0	0	0	0	0	0	0	0	0	0	0	0	0	0	0	0	0	0	0	0
mir-6511b-2 (Homo sapiens)	mir-6511b-2	Homo sapiens	0	0	0	1	0	0	0	1	0	NaN	NaN	NaN	NaN	0	0	0	0	0	0	0	0	0	0	0	0	0	0	0	0	0	0	0	0	0	0	0	0	0	0	0	0	0	0	0	0	0	0
mir-6513 (Homo sapiens)	mir-6513	Homo sapiens	0	0	0	1	0	0	0	1	0	NaN	NaN	NaN	NaN	0	0	0	0	0	0	0	0	0	0	0	0	0	0	0	0	0	0	0	0	0	0	0	0	0	0	0	0	0	0	0	0	0	0
mir-6514 (Homo sapiens)	mir-6514	Homo sapiens	0	0	0	1	0	0	0	1	0	NaN	NaN	NaN	NaN	0	0	0	0	0	0	0	0	0	0	0	1	1	0	0	0	0	0	0	0	0	0	0	0	0	0	0	0	0	0	0	0	0	0
mir-6515 (Homo sapiens)	mir-6515	Homo sapiens	0	0	0	1	0	0	0	1	0	NaN	NaN	NaN	NaN	0	0	0	0	0	0	0	0	0	0	0	0	0	0	0	0	0	0	0	0	0	0	0	0	0	0	0	0	0	0	0	0	0	0
mir-6516 (Homo sapiens)	mir-6516	Homo sapiens	0	0	0	1	0	0	0	1	0	NaN	NaN	NaN	NaN	0	0	0	0	0	0	0	0	0	0	4	5	5	0	0	0	0	0	0	0	0	0	0	13	17	17	0	0	0	0	0	0	0	0
mir-652 (Homo sapiens)	mir-652	Homo sapiens	0	0	0	1	0	0	0	1	0	NaN	NaN	NaN	NaN	0	0	0	0	0	0	0	0	0	0	0	2	2	0	0	0	0	0	0	0	0	0	0	0	6	6	0	0	0	0	0	0	0	0
mir-653 (Homo sapiens)	mir-653	Homo sapiens	0	0	0	1	0	0	0	1	0	NaN	NaN	NaN	NaN	0	0	0	0	0	0	0	0	0	0	0	0	0	0	0	0	0	0	0	0	0	0	0	0	0	0	0	0	0	0	0	0	0	0
mir-654 (Homo sapiens)	mir-654	Homo sapiens	0	0	0	1	0	0	0	1	0	NaN	NaN	NaN	NaN	0	0	0	0	0	0	0	0	0	0	0	0	0	0	0	0	0	0	0	0	0	0	0	0	2	2	0	0	0	0	0	0	0	0
mir-655 (Homo sapiens)	mir-655	Homo sapiens	0	0	0	1	0	0	0	1	0	NaN	NaN	NaN	NaN	0	0	0	0	0	0	0	0	0	0	0	0	0	0	0	0	0	0	0	0	0	0	0	0	0	0	0	0	0	0	0	0	0	0
mir-658 (Homo sapiens)	mir-658	Homo sapiens	0	0	0	1	0	0	0	1	0	NaN	NaN	NaN	NaN	0	0	0	0	0	0	0	0	0	0	0	0	0	0	0	0	0	0	0	0	0	0	0	0	0	0	0	0	0	0	0	0	0	0
mir-659 (Homo sapiens)	mir-659	Homo sapiens	0	0	0	1	0	0	0	1	0	NaN	NaN	NaN	NaN	0	0	0	0	0	0	0	0	0	0	0	0	0	0	0	0	0	0	0	0	0	0	0	0	0	0	0	0	0	0	0	0	0	0
mir-663a (Homo sapiens)	mir-663a	Homo sapiens	0	0	0	1	0	0	0	1	0	NaN	NaN	NaN	NaN	0	0	0	0	0	0	0	0	0	0	1	2	2	0	0	0	0	0	0	0	0	0	0	2	3	3	0	0	0	0	0	0	0	0
mir-663b (Homo sapiens)	mir-663b	Homo sapiens	0	0	0	1	0	0	0	1	0	NaN	NaN	NaN	NaN	0	0	0	0	0	0	0	0	0	0	0	1	1	0	0	0	0	0	0	0	0	0	0	0	0	0	0	0	0	0	0	0	0	0
mir-664a (Homo sapiens)	mir-664a	Homo sapiens	0	0	0	1	0	0	0	1	0	NaN	NaN	NaN	NaN	0	0	0	0	0	0	0	0	0	0	1	2	2	0	0	0	0	0	0	0	0	0	0	0	0	0	0	0	0	0	0	0	0	0
mir-664b (Homo sapiens)	mir-664b	Homo sapiens	0	0	0	1	0	0	0	1	0	NaN	NaN	NaN	NaN	0	0	0	0	0	0	0	0	0	0	0	0	0	0	0	0	0	0	0	0	0	0	0	0	0	0	0	0	0	0	0	0	0	0
mir-6719 (Homo sapiens)	mir-6719	Homo sapiens	0	0	0	1	0	0	0	1	0	NaN	NaN	NaN	NaN	0	0	0	0	0	0	0	0	0	0	0	0	0	0	0	0	0	0	0	0	0	0	0	0	0	0	0	0	0	0	0	0	0	0
mir-6723 (Homo sapiens)	mir-6723	Homo sapiens	0	0	0	1	0	0	0	1	0	NaN	NaN	NaN	NaN	0	0	0	0	0	0	0	0	0	0	1	7	7	0	0	0	0	0	0	0	0	0	0	0	1	1	0	0	0	0	0	0	0	0
mir-6724-1 (Homo sapiens)	mir-6724-1	Homo sapiens	0	0	0	1	0	0	0	1	0	NaN	NaN	NaN	NaN	0	0	0	0	0	0	0	0	0	0	0	0	0	0	0	0	0	0	0	0	0	0	0	0	0	0	0	0	0	0	0	0	0	0
mir-6724-2 (Homo sapiens)	mir-6724-2	Homo sapiens	0	0	0	1	0	0	0	1	0	NaN	NaN	NaN	NaN	0	0	0	0	0	0	0	0	0	0	0	0	0	0	0	0	0	0	0	0	0	0	0	0	0	0	0	0	0	0	0	0	0	0
mir-6724-3 (Homo sapiens)	mir-6724-3	Homo sapiens	0	0	0	1	0	0	0	1	0	NaN	NaN	NaN	NaN	0	0	0	0	0	0	0	0	0	0	0	0	0	0	0	0	0	0	0	0	0	0	0	0	0	0	0	0	0	0	0	0	0	0
mir-6724-4 (Homo sapiens)	mir-6724-4	Homo sapiens	0	0	0	1	0	0	0	1	0	NaN	NaN	NaN	NaN	0	0	0	0	0	0	0	0	0	0	0	0	0	0	0	0	0	0	0	0	0	0	0	0	0	0	0	0	0	0	0	0	0	0
mir-6740 (Homo sapiens)	mir-6740	Homo sapiens	0	0	0	1	0	0	0	1	0	NaN	NaN	NaN	NaN	0	0	0	0	0	0	0	0	0	0	0	0	0	0	0	0	0	0	0	0	0	0	0	0	0	0	0	0	0	0	0	0	0	0
mir-6741 (Homo sapiens)	mir-6741	Homo sapiens	0	0	0	1	0	0	0	1	0	NaN	NaN	NaN	NaN	0	0	0	0	0	0	0	0	0	0	0	0	0	0	0	0	0	0	0	0	0	0	0	0	0	0	0	0	0	0	0	0	0	0
mir-6744 (Homo sapiens)	mir-6744	Homo sapiens	0	0	0	1	0	0	0	1	0	NaN	NaN	NaN	NaN	0	0	0	0	0	0	0	0	0	0	0	0	0	0	0	0	0	0	0	0	0	0	0	0	0	0	0	0	0	0	0	0	0	0
mir-6762 (Homo sapiens)	mir-6762	Homo sapiens	0	0	0	1	0	0	0	1	0	NaN	NaN	NaN	NaN	0	0	0	0	0	0	0	0	0	0	0	0	0	0	0	0	0	0	0	0	0	0	0	0	0	0	0	0	0	0	0	0	0	0
mir-6772 (Homo sapiens)	mir-6772	Homo sapiens	0	0	0	1	0	0	0	1	0	NaN	NaN	NaN	NaN	0	0	0	0	0	0	0	0	0	0	0	0	0	0	0	0	0	0	0	0	0	0	0	0	0	0	0	0	0	0	0	0	0	0
mir-6777 (Homo sapiens)	mir-6777	Homo sapiens	0	0	0	1	0	0	0	1	0	NaN	NaN	NaN	NaN	0	0	0	0	0	0	0	0	0	0	0	0	0	0	0	0	0	0	0	0	0	0	0	0	0	0	0	0	0	0	0	0	0	0
mir-6797 (Homo sapiens)	mir-6797	Homo sapiens	0	0	0	1	0	0	0	1	0	NaN	NaN	NaN	NaN	0	0	0	0	0	0	0	0	0	0	0	0	0	0	0	0	0	0	0	0	0	0	0	0	0	0	0	0	0	0	0	0	0	0
mir-6798 (Homo sapiens)	mir-6798	Homo sapiens	0	0	0	1	0	0	0	1	0	NaN	NaN	NaN	NaN	0	0	0	0	0	0	0	0	0	0	0	0	0	0	0	0	0	0	0	0	0	0	0	0	0	0	0	0	0	0	0	0	0	0
mir-6805 (Homo sapiens)	mir-6805	Homo sapiens	0	0	0	1	0	0	0	1	0	NaN	NaN	NaN	NaN	0	0	0	0	0	0	0	0	0	0	0	0	0	0	0	0	0	0	0	0	0	0	0	0	0	0	0	0	0	0	0	0	0	0
mir-6807 (Homo sapiens)	mir-6807	Homo sapiens	0	0	0	1	0	0	0	1	0	NaN	NaN	NaN	NaN	0	0	0	0	0	0	0	0	0	0	0	0	0	0	0	0	0	0	0	0	0	0	0	0	0	0	0	0	0	0	0	0	0	0
mir-6821 (Homo sapiens)	mir-6821	Homo sapiens	0	0	0	1	0	0	0	1	0	NaN	NaN	NaN	NaN	0	0	0	0	0	0	0	0	0	0	0	0	0	0	0	0	0	0	0	0	0	0	0	0	0	0	0	0	0	0	0	0	0	0
mir-6829 (Homo sapiens)	mir-6829	Homo sapiens	0	0	0	1	0	0	0	1	0	NaN	NaN	NaN	NaN	0	0	0	0	0	0	0	0	0	0	0	0	0	0	0	0	0	0	0	0	0	0	0	0	0	0	0	0	0	0	0	0	0	0
mir-6834 (Homo sapiens)	mir-6834	Homo sapiens	0	0	0	1	0	0	0	1	0	NaN	NaN	NaN	NaN	0	0	0	0	0	0	0	0	0	0	0	0	0	0	0	0	0	0	0	0	0	0	0	0	0	0	0	0	0	0	0	0	0	0
mir-6848 (Homo sapiens)	mir-6848	Homo sapiens	0	0	0	1	0	0	0	1	0	NaN	NaN	NaN	NaN	0	0	0	0	0	0	0	0	0	0	0	0	0	0	0	0	0	0	0	0	0	0	0	0	0	0	0	0	0	0	0	0	0	0
mir-6857 (Homo sapiens)	mir-6857	Homo sapiens	0	0	0	1	0	0	0	1	0	NaN	NaN	NaN	NaN	0	0	0	0	0	0	0	0	0	0	0	0	0	0	0	0	0	0	0	0	0	0	0	0	0	0	0	0	0	0	0	0	0	0
mir-6858 (Homo sapiens)	mir-6858	Homo sapiens	0	0	0	1	0	0	0	1	0	NaN	NaN	NaN	NaN	0	0	0	0	0	0	0	0	0	0	0	0	0	0	0	0	0	0	0	0	0	0	0	0	0	0	0	0	0	0	0	0	0	0
mir-6859-1 (Homo sapiens)	mir-6859-1	Homo sapiens	0	0	0	1	0	0	0	1	0	NaN	NaN	NaN	NaN	0	0	0	0	0	0	0	0	0	0	0	0	0	0	0	0	0	0	0	0	0	0	0	0	0	0	0	0	0	0	0	0	0	0
mir-6859-2 (Homo sapiens)	mir-6859-2	Homo sapiens	0	0	0	1	0	0	0	1	0	NaN	NaN	NaN	NaN	0	0	0	0	0	0	0	0	0	0	0	0	0	0	0	0	0	0	0	0	0	0	0	0	0	0	0	0	0	0	0	0	0	0
mir-6859-3 (Homo sapiens)	mir-6859-3	Homo sapiens	0	0	0	1	0	0	0	1	0	NaN	NaN	NaN	NaN	0	0	0	0	0	0	0	0	0	0	0	0	0	0	0	0	0	0	0	0	0	0	0	0	0	0	0	0	0	0	0	0	0	0
mir-6859-4 (Homo sapiens)	mir-6859-4	Homo sapiens	0	0	0	1	0	0	0	1	0	NaN	NaN	NaN	NaN	0	0	0	0	0	0	0	0	0	0	0	0	0	0	0	0	0	0	0	0	0	0	0	0	0	0	0	0	0	0	0	0	0	0
mir-6862-1 (Homo sapiens)	mir-6862-1	Homo sapiens	0	0	0	1	0	0	0	1	0	NaN	NaN	NaN	NaN	0	0	0	0	0	0	0	0	0	0	0	0	0	0	0	0	0	0	0	0	0	0	0	0	0	0	0	0	0	0	0	0	0	0
mir-6862-2 (Homo sapiens)	mir-6862-2	Homo sapiens	0	0	0	1	0	0	0	1	0	NaN	NaN	NaN	NaN	0	0	0	0	0	0	0	0	0	0	0	0	0	0	0	0	0	0	0	0	0	0	0	0	0	0	0	0	0	0	0	0	0	0
mir-6871 (Homo sapiens)	mir-6871	Homo sapiens	0	0	0	1	0	0	0	1	0	NaN	NaN	NaN	NaN	0	0	0	0	0	0	0	0	0	0	0	0	0	0	0	0	0	0	0	0	0	0	0	0	0	0	0	0	0	0	0	0	0	0
mir-6882 (Homo sapiens)	mir-6882	Homo sapiens	0	0	0	1	0	0	0	1	0	NaN	NaN	NaN	NaN	0	0	0	0	0	0	0	0	0	0	0	0	0	0	0	0	0	0	0	0	0	0	0	0	0	0	0	0	0	0	0	0	0	0
mir-6883 (Homo sapiens)	mir-6883	Homo sapiens	0	0	0	1	0	0	0	1	0	NaN	NaN	NaN	NaN	0	0	0	0	0	0	0	0	0	0	0	0	0	0	0	0	0	0	0	0	0	0	0	0	0	0	0	0	0	0	0	0	0	0
mir-6890 (Homo sapiens)	mir-6890	Homo sapiens	0	0	0	1	0	0	0	1	0	NaN	NaN	NaN	NaN	0	0	0	0	0	0	0	0	0	0	0	0	0	0	0	0	0	0	0	0	0	0	0	0	0	0	0	0	0	0	0	0	0	0
mir-6891 (Homo sapiens)	mir-6891	Homo sapiens	0	0	0	1	0	0	0	1	0	NaN	NaN	NaN	NaN	0	0	0	0	0	0	0	0	0	0	0	0	0	0	0	0	0	0	0	0	0	0	0	0	0	0	0	0	0	0	0	0	0	0
mir-6892 (Homo sapiens)	mir-6892	Homo sapiens	0	0	0	1	0	0	0	1	0	NaN	NaN	NaN	NaN	0	0	0	0	0	0	0	0	0	0	0	0	0	0	0	0	0	0	0	0	0	0	0	0	1	1	0	0	0	0	0	0	0	0
mir-6894 (Homo sapiens)	mir-6894	Homo sapiens	0	0	0	1	0	0	0	1	0	NaN	NaN	NaN	NaN	0	0	0	0	0	0	0	0	0	0	0	0	0	0	0	0	0	0	0	0	0	0	0	0	0	0	0	0	0	0	0	0	0	0
mir-7106 (Homo sapiens)	mir-7106	Homo sapiens	0	0	0	1	0	0	0	1	0	NaN	NaN	NaN	NaN	0	0	0	0	0	0	0	0	0	0	0	0	0	0	0	0	0	0	0	0	0	0	0	0	0	0	0	0	0	0	0	0	0	0
mir-7161 (Homo sapiens)	mir-7161	Homo sapiens	0	0	0	1	0	0	0	1	0	NaN	NaN	NaN	NaN	0	0	0	0	0	0	0	0	0	0	0	0	0	0	0	0	0	0	0	0	0	0	0	0	0	0	0	0	0	0	0	0	0	0
mir-760 (Homo sapiens)	mir-760	Homo sapiens	0	0	0	1	0	0	0	1	0	NaN	NaN	NaN	NaN	0	0	0	0	0	0	0	0	0	0	0	0	0	0	0	0	0	0	0	0	0	0	0	0	0	0	0	0	0	0	0	0	0	0
mir-7641-1 (Homo sapiens)	mir-7641-1	Homo sapiens	0	0	0	1	0	0	0	1	0	NaN	NaN	NaN	NaN	0	0	0	0	0	0	0	0	0	0	1	5	5	0	0	0	0	0	0	0	0	0	0	3	19	19	0	0	0	0	0	0	0	0
mir-7641-2 (Homo sapiens)	mir-7641-2	Homo sapiens	0	0	0	1	0	0	0	1	0	NaN	NaN	NaN	NaN	0	0	0	0	0	0	0	0	0	0	1949	2449	2449	0	0	0	0	0	0	0	0	0	0	3586	4308	4308	0	0	0	0	0	0	0	0
mir-765 (Homo sapiens)	mir-765	Homo sapiens	0	0	0	1	0	0	0	1	0	NaN	NaN	NaN	NaN	0	0	0	0	0	0	0	0	0	0	0	0	0	0	0	0	0	0	0	0	0	0	0	0	0	0	0	0	0	0	0	0	0	0
mir-766 (Homo sapiens)	mir-766	Homo sapiens	0	0	0	1	0	0	0	1	0	NaN	NaN	NaN	NaN	0	0	0	0	0	0	0	0	0	0	0	0	0	0	0	0	0	0	0	0	0	0	0	0	0	0	0	0	0	0	0	0	0	0
mir-770 (Homo sapiens)	mir-770	Homo sapiens	0	0	0	1	0	0	0	1	0	NaN	NaN	NaN	NaN	0	0	0	0	0	0	0	0	0	0	0	0	0	0	0	0	0	0	0	0	0	0	0	0	0	0	0	0	0	0	0	0	0	0
mir-7705 (Homo sapiens)	mir-7705	Homo sapiens	0	0	0	1	0	0	0	1	0	NaN	NaN	NaN	NaN	0	0	0	0	0	0	0	0	0	0	0	0	0	0	0	0	0	0	0	0	0	0	0	0	0	0	0	0	0	0	0	0	0	0
mir-7845 (Homo sapiens)	mir-7845	Homo sapiens	0	0	0	1	0	0	0	1	0	NaN	NaN	NaN	NaN	0	0	0	0	0	0	0	0	0	0	0	0	0	0	0	0	0	0	0	0	0	0	0	0	0	0	0	0	0	0	0	0	0	0
mir-7846 (Homo sapiens)	mir-7846	Homo sapiens	0	0	0	1	0	0	0	1	0	NaN	NaN	NaN	NaN	0	0	0	0	0	0	0	0	0	0	0	0	0	0	0	0	0	0	0	0	0	0	0	0	0	0	0	0	0	0	0	0	0	0
mir-7853 (Homo sapiens)	mir-7853	Homo sapiens	0	0	0	1	0	0	0	1	0	NaN	NaN	NaN	NaN	0	0	0	0	0	0	0	0	0	0	0	0	0	0	0	0	0	0	0	0	0	0	0	0	0	0	0	0	0	0	0	0	0	0
mir-8072 (Homo sapiens)	mir-8072	Homo sapiens	0	0	0	1	0	0	0	1	0	NaN	NaN	NaN	NaN	0	0	0	0	0	0	0	0	0	0	0	0	0	0	0	0	0	0	0	0	0	0	0	0	0	0	0	0	0	0	0	0	0	0
mir-8086 (Homo sapiens)	mir-8086	Homo sapiens	0	0	0	1	0	0	0	1	0	NaN	NaN	NaN	NaN	0	0	0	0	0	0	0	0	0	0	0	1	1	0	0	0	0	0	0	0	0	0	0	0	0	0	0	0	0	0	0	0	0	0
mir-874 (Homo sapiens)	mir-874	Homo sapiens	0	0	0	1	0	0	0	1	0	NaN	NaN	NaN	NaN	0	0	0	0	0	0	0	0	0	0	0	0	0	0	0	0	0	0	0	0	0	0	0	0	0	0	0	0	0	0	0	0	0	0
mir-877 (Homo sapiens)	mir-877	Homo sapiens	0	0	0	1	0	0	0	1	0	NaN	NaN	NaN	NaN	0	0	0	0	0	0	0	0	0	0	0	0	0	0	0	0	0	0	0	0	0	0	0	0	0	0	0	0	0	0	0	0	0	0
mir-887 (Homo sapiens)	mir-887	Homo sapiens	0	0	0	1	0	0	0	1	0	NaN	NaN	NaN	NaN	0	0	0	0	0	0	0	0	0	0	1	1	1	0	0	0	0	0	0	0	0	0	0	0	0	0	0	0	0	0	0	0	0	0
mir-9-2 (Homo sapiens)	mir-9-2	Homo sapiens	0	0	0	1	0	0	0	1	0	NaN	NaN	NaN	NaN	0	0	0	0	0	0	0	0	0	0	0	0	0	0	0	0	0	0	0	0	0	0	0	0	0	0	0	0	0	0	0	0	0	0
mir-9-3 (Homo sapiens)	mir-9-3	Homo sapiens	0	0	0	1	0	0	0	1	0	NaN	NaN	NaN	NaN	0	0	0	0	0	0	0	0	0	0	0	0	0	0	0	0	0	0	0	0	0	0	0	0	0	0	0	0	0	0	0	0	0	0
mir-92a-1 (Homo sapiens)	mir-92a-1	Homo sapiens	0	0	0	1	0	0	0	1	0	NaN	NaN	NaN	NaN	0	0	0	0	0	0	0	0	0	0	0	2	2	0	0	0	0	0	0	0	0	0	0	0	14	14	0	0	0	0	0	0	1	6
mir-92a-2 (Homo sapiens)	mir-92a-2	Homo sapiens	0	0	0	1	0	0	0	1	0	NaN	NaN	NaN	NaN	0	0	0	0	0	0	0	0	0	0	0	0	0	0	0	0	0	0	0	0	2	0	0	2	3	5	0	0	0	0	0	0	0	10
mir-92b (Homo sapiens)	mir-92b	Homo sapiens	0	0	0	1	0	0	0	1	0	NaN	NaN	NaN	NaN	0	0	0	0	0	0	0	0	0	0	0	0	0	0	0	0	0	0	0	0	0	0	0	0	0	0	0	0	0	0	0	0	0	0
mir-941-1 (Homo sapiens)	mir-941-1	Homo sapiens	0	0	0	1	0	0	0	1	0	NaN	NaN	NaN	NaN	0	0	0	0	0	0	0	0	0	0	0	0	0	0	0	0	0	0	0	0	0	0	0	0	0	0	0	0	0	0	0	0	0	0
mir-941-2 (Homo sapiens)	mir-941-2	Homo sapiens	0	0	0	1	0	0	0	1	0	NaN	NaN	NaN	NaN	0	0	0	0	0	0	0	0	0	0	0	0	0	0	0	0	0	0	0	0	0	0	0	0	0	0	0	0	0	0	0	0	0	0
mir-941-3 (Homo sapiens)	mir-941-3	Homo sapiens	0	0	0	1	0	0	0	1	0	NaN	NaN	NaN	NaN	0	0	0	0	0	0	0	0	0	0	0	0	0	0	0	0	0	0	0	0	0	0	0	0	0	0	0	0	0	0	0	0	0	0
mir-941-4 (Homo sapiens)	mir-941-4	Homo sapiens	0	0	0	1	0	0	0	1	0	NaN	NaN	NaN	NaN	0	0	0	0	0	0	0	0	0	0	0	0	0	0	0	0	0	0	0	0	0	0	0	0	0	0	0	0	0	0	0	0	0	0
mir-941-5 (Homo sapiens)	mir-941-5	Homo sapiens	0	0	0	1	0	0	0	1	0	NaN	NaN	NaN	NaN	0	0	0	0	0	0	0	0	0	0	0	0	0	0	0	0	0	0	0	0	0	0	0	0	0	0	0	0	0	0	0	0	0	0
mir-95 (Homo sapiens)	mir-95	Homo sapiens	0	0	0	1	0	0	0	1	0	NaN	NaN	NaN	NaN	0	0	0	0	0	0	0	0	0	0	0	0	0	0	0	0	0	0	0	0	0	0	0	0	0	0	0	0	0	0	0	0	0	0
[truncated: 282 more columns]

## Sheet: Norm Exp range >10
Small RNA - Name	Experiment - Range (original values)	Experiment - Range (normalized values)	Experiment - IQR (normalized values)	Experiment - Difference (normalized values)	Experiment - Fold Change (normalized values)	t-test: normal vs tumor normalized values - Difference	t-test: normal vs tumor normalized values - Fold change	t-test: normal vs tumor normalized values - Test statistic	t-test: normal vs tumor normalized values - P-value	t-test: normal vs tumor normalized values - Bonferroni	normal - Normalized means	normal - Means	tumor - Normalized means	tumor - Means
mir-451a	443	462	33.4	-74.975	-60.98	-74.975	-1.79769e+308	-2.07829	0.0618806	1	76.225	67.0833	1.25	1.41667
mir-21	274	278.1	76	70.4167	3.27701	70.4167	1.50626	3.06332	0.0107878	1	30.925	25.0833	101.342	110.333
mir-99a	74	74	27.5	-31.9083	-3.45764	-31.9083	-5.90511	-5.22567	0.000283016	1	44.8917	37.8333	12.9833	14.9167
mir-10a	47	46.3	5	2.38333	1.30105	2.38333	-1.79769e+308	0.53827	0.601113	1	7.91667	6.41667	10.3	11.75
mir-26a-1	31	34.8	14.4	-11.7833	-1.98399	-11.7833	-2.64059	-5.02846	0.000384885	1	23.7583	20.3333	11.975	13.5833
mir-26a-2	31	31.4	14.5	-10.9333	-1.95488	-10.9333	-2.29998	-4.37485	0.00110856	1	22.3833	19.0833	11.45	12.9167
let-7g	31	32.3	7.4	-6.775	-1.89145	-6.775	-2.21354	-2.7538	0.0187626	1	14.375	12.0833	7.6	8.66667
mir-10b	25	24.4	11	-11.2167	-3.91974	-11.2167	-1.79769e+308	-9.76743	9.34801e-07	0.0163048	15.0583	12.5833	3.84167	4.41667
let-7i	23	23.9	7.1	-8.36667	-2.45718	-8.36667	-3.9794	-4.98934	0.000409356	1	14.1083	11.5833	5.74167	6.66667
mir-1248	18	15.4	2.8	2.60833	1.6971	2.60833	-1.18322	1.761	0.105974	1	3.74167	3.08333	6.35	7.33333
mir-26b	17	17.7	2.6	-2.125	-1.69672	-2.125	-1.79769e+308	-1.37971	0.195075	1	5.175	4.5	3.05	3.5
mir-30a	15	18.5	5	-4.23333	-1.78154	-4.23333	-3.53013	-2.37284	0.0369657	1	9.65	7.91667	5.41667	6.16667
let-7f-1	15	16.1	4.5	-3.48333	-1.68525	-3.48333	-2.94775	-3.42874	0.00563554	1	8.56667	7.16667	5.08333	5.66667
mir-100	15	14.6	3.9	-4.80833	-3.21923	-4.80833	-1.79769e+308	-4.19828	0.0014899	1	6.975	6.08333	2.16667	2.5
mir-20a	14	14.6	0.8	-1.4	-6.6	-1.4	NaN	-1.14177	0.277795	1	1.65	1.58333	0.25	0.333333
let-7b	13	13.6	5	-3.53333	-1.68167	-3.53333	-3.07709	-2.34811	0.0386159	1	8.71667	7.16667	5.18333	6
let-7a-3	12	12.5	5.5	-4.40833	-2.47765	-4.40833	-1.79769e+308	-4.90897	0.00046494	1	7.39167	6.25	2.98333	3.58333
let-7f-2	12	13	3.3	-2.63333	-1.69912	-2.63333	-2.0363	-3.54672	0.00457838	1	6.4	5.5	3.76667	4.25
mir-486-1	12	12.5	0	-1.625	-1.79769e+308	-1.625	NaN	-1.58343	0.141631	1	1.625	1.41667	0	0
mir-30d	11	11.2	5.8	-1.80833	-1.36842	-1.80833	-1.66175	-3.11486	0.00983982	1	6.71667	5.83333	4.90833	5.5
mir-486-2	11	11.5	0	-1.51667	-1.79769e+308	-1.51667	NaN	-1.53244	0.153655	1	1.51667	1.33333	0	0
mir-30e	9	10.3	1.5	-2.86667	-4.37255	-2.86667	-1.79769e+308	-2.89547	0.0145626	1	3.71667	3	0.85	0.916667
